# Supplementary material for: Metabolic stress sensing by epithelial RXRα links westernization of diet with Crohn’s disease
Source: Cell Metab. Author manuscript; Available in PMC 2026 Mar 30. (PMC13034575; doi:10.1016/j.cmet.2025.11.008)
Supplement: Table S1. Patient characteristics of the “IBDome” cohort, related to Figure 1 [file NIHMS2140806-supplement-Table_S1__Patient_characteristics_of_the__IBDome__cohort__related_to_Figure_1.xlsx]

## Sheet: Table S1
Table S1. Patient characteristics of the ‘IBDome’ cohort.
sample_id	subject_id	date	disease	batch	sex	birth_year	tissue	sampling_procedure	localization_cd	disease_course	median_modified_naini_cortina_score	median_SES_CD	stool_score	bmi	age
ibdome_berlin:20008a001	ibdome_berlin:332	2019-10-04	CD	b1	female	1986	ileum	resection	L1: terminal ileum	B2: stricturing	0.214285714285714		7	17.58	33
ibdome_berlin:20008a002	ibdome_berlin:2054	2019-11-01	CD	b1	female	1994	ileum	biopsy	L3: ileocolon	B3: penetrating	0.5	28		14.88	25
ibdome_berlin:20008a006	ibdome_berlin:298862	2019-09-17	nonIBD	b1	female	1960	ileum	biopsy			0	0	4		59
ibdome_berlin:20008a008	ibdome_berlin:196660	2019-09-10	nonIBD	b1	male	1963	ileum	biopsy			0	0	4.5		56
ibdome_berlin:20008a013	ibdome_berlin:275433	2019-08-15	CD	b1	male	1986	ileum	resection			0		5.5		33
ibdome_berlin:20008a014	ibdome_berlin:424203	2019-08-02	CD	b1	male	1997	ileum	resection	L1: terminal ileum	B1: nonstricturing nonpenetrating	0.785714285714286		7	22.21	22
ibdome_berlin:20008a016	ibdome_berlin:150030	2019-08-02	CD	b1	male	1987	ileum	resection	L1: terminal ileum	B2: stricturing	0.285714285714286			23.59	32
ibdome_berlin:20008a019	ibdome_berlin:45	2019-07-29	CD	b1	male	1971	ileum	biopsy	L1: terminal ileum	B2: stricturing	0	0		23.24	48
ibdome_berlin:20008a027	ibdome_berlin:605933	2019-11-15	nonIBD	b1	female	1960	ileum	biopsy			0	0	3		59
ibdome_berlin:20008a029	ibdome_berlin:589107	2019-11-11	CD	b1	male	1997	ileum	biopsy	L3: ileocolon	B1: nonstricturing nonpenetrating	0	51	3		22
ibdome_berlin:20008a033	ibdome_berlin:176444	2019-05-21	CD	b1	male	1981	ileum	biopsy	L1: terminal ileum		0.2	0		18.26	38
ibdome_berlin:20008a034	ibdome_berlin:919668	2019-05-15	CD	b1	male	1982	ileum	resection	L1: terminal ileum	B2: stricturing	0.785714285714286			23.36	37
ibdome_berlin:20008a036	ibdome_berlin:720356	2019-04-23	nonIBD	b1	female	1981	ileum	biopsy			0				38
ibdome_berlin:20008a038	ibdome_berlin:641902	2019-03-27	CD	b1	male	1957	ileum	resection	L1: terminal ileum	B3: penetrating	0.928571428571429		3		62
ibdome_berlin:20008a041	ibdome_berlin:2095	2019-03-15	CD	b1	female	1992	ileum	biopsy	L1: terminal ileum	B1: nonstricturing nonpenetrating	0.5	6	5.5	22.86	27
ibdome_berlin:20008a042	ibdome_berlin:416066	2018-11-08	CD	b1	female	1991	ileum	biopsy	L1: terminal ileum	B1: nonstricturing nonpenetrating	0.5			17.58	27
ibdome_berlin:20008a043	ibdome_berlin:932076	2018-10-24	CD	b1	female	1998	ileum	biopsy	L1: terminal ileum	B1: nonstricturing nonpenetrating	0	0		14.88	20
ibdome_berlin:20008a046	ibdome_berlin:732583	2018-11-21	CD	b1	male	1999	ileum	biopsy	L1: terminal ileum	B1: nonstricturing nonpenetrating	0.2	0	4		19
ibdome_berlin:20008a049	ibdome_berlin:249060	2019-03-13	CD	b1	male	1993	ileum	resection			0.642857142857143				26
ibdome_berlin:20008a055	ibdome_berlin:2005	2018-12-14	CD	b1	female	1993	ileum	resection	L3: ileocolon	B1: nonstricturing nonpenetrating	0.428571428571429			22.77	25
ibdome_berlin:20008a057	ibdome_berlin:1666	2019-01-07	CD	b1	female	2000	ileum	biopsy	L3: ileocolon	B1: nonstricturing nonpenetrating	0.3	20		33.79	19
ibdome_berlin:20008a058	ibdome_berlin:1574	2019-01-14	CD	b1	female	1963	ileum	resection	L1: terminal ileum	B2: stricturing	0.428571428571429			24.22	56
ibdome_berlin:20008a059	ibdome_berlin:313898	2019-01-17	CD	b1	male	1952	ileum		L3: ileocolon	B1: nonstricturing nonpenetrating	0.521428571428571		7		67
ibdome_berlin:20008a060	ibdome_berlin:229914	2019-02-11	nonIBD	b1	male	1965	ileum	biopsy			0	0			54
ibdome_berlin:20008a081	ibdome_berlin:74208	2018-09-04	nonIBD	b1	male	1947	ileum	biopsy			0	0			71
ibdome_berlin:20008a082	ibdome_berlin:291689	2019-02-11	CD	b1	female	1982	ileum	biopsy	L3: ileocolon	B1: nonstricturing nonpenetrating	0.1	23	7	28.12	37
ibdome_berlin:20008a083	ibdome_berlin:627630	2019-07-05	CD	b1	female	1966	ileum	resection	L1: terminal ileum	B3: penetrating	0.285714285714286				53
ibdome_berlin:20008a084	ibdome_berlin:45	2019-06-04	CD	b1	male	1971	ileum	biopsy	L1: terminal ileum	B2: stricturing	0.6			24.86	48
ibdome_berlin:20008a085	ibdome_berlin:53441	2018-09-11	CD	b1	female	1992	ileum	biopsy	L3: ileocolon	B1: nonstricturing nonpenetrating	0.4	15			26
ibdome_berlin:20008a111	ibdome_berlin:714998	2020-05-05	CD	b1	female	1986	ileum	biopsy	L1: terminal ileum	B2: stricturing	0.5			20.44	34
ibdome_berlin:20008a113	ibdome_berlin:195947	2020-06-02	CD	b1	male	1994	ileum	biopsy	L3: ileocolon	B3: penetrating	0.1				26
ibdome_berlin:20008a116	ibdome_berlin:2322	2020-02-18	CD	b1	male	1967	ileum	resection			0.428571428571429			21.31	53
ibdome_berlin:20008a119	ibdome_berlin:258182	2020-06-30	CD	b1	female	1975	ileum	resection			0.357142857142857		5		45
ibdome_berlin:20008a121	ibdome_berlin:894253	2020-06-17	CD	b1	female	1981	ileum	resection			0.214285714285714		4		39
ibdome_berlin:20008a122	ibdome_berlin:8541	2020-08-25	CD	b1	female	1977	ileum	biopsy	L3: ileocolon		0.4			22.96	43
ibdome_berlin:20008a123	ibdome_berlin:2430	2020-06-30	CD	b1	female	1967	ileum	biopsy	L3: ileocolon	B2: stricturing	0				53
ibdome_berlin:20008a126	ibdome_berlin:797294	2019-12-11	CD	b1	female	1996	ileum	resection	L3: ileocolon	B2: stricturing	0.285714285714286		7	24.38	23
ibdome_berlin:20008a127	ibdome_berlin:663871	2019-12-11	CD	b1	female	1975	ileum	biopsy	L1: terminal ileum	B1: nonstricturing nonpenetrating	0	0			44
ibdome_berlin:20008a128	ibdome_berlin:1357	2020-03-04	CD	b1	female	1994	ileum	resection	L3: ileocolon	B2: stricturing	0.571428571428571			26.95	26
ibdome_berlin:20008a129	ibdome_berlin:2313	2020-02-04	CD	b1	female	1982	ileum	biopsy			0.1	2		36.73	38
ibdome_berlin:20008a130	ibdome_berlin:1732	2020-03-30	CD	b1	female	1999	ileum	biopsy	L3: ileocolon	B1: nonstricturing nonpenetrating	0	0		19.95	21
ibdome_berlin:20008a132	ibdome_berlin:2323	2020-02-18	CD	b1	male	1962	ileum	biopsy	L3: ileocolon	B3: penetrating	0.2	6.5			58
ibdome_berlin:20008a153	ibdome_berlin:526538	2020-03-02	nonIBD	b1	male	1945	ileum	resection			0				75
ibdome_berlin:20008a159	ibdome_berlin:359349	2019-12-10	nonIBD	b1	male	1999	ileum	biopsy			0	0	4		20
ibdome_berlin:20008a162	ibdome_berlin:890123	2019-11-18	nonIBD	b1	male	1942	ileum	resection			0				77
ibdome_berlin:20008a163	ibdome_berlin:2496	2020-09-18	nonIBD	b1	female	1970	ileum	biopsy			0	0			50
ibdome_berlin:20008a185	ibdome_berlin:670	2021-01-20	CD	b1	male	1986	ileum	biopsy	L1: terminal ileum	B3: penetrating	0	6		22.46	35
ibdome_berlin:20008a187	ibdome_berlin:2500	2021-01-20	CD	b1	male	1995	ileum				0.357142857142857				26
ibdome_berlin:20008a189	ibdome_berlin:898450	2021-01-25	CD	b1	female	1962	ileum	resection	L3: ileocolon	B1: nonstricturing nonpenetrating	0.214285714285714		7	26.12	59
ibdome_berlin:20008a192	ibdome_berlin:628104	2020-10-09	CD	b1	female	1965	ileum	biopsy	L3: ileocolon	B1: nonstricturing nonpenetrating	0.1		3	21.61	55
ibdome_berlin:20008a194	ibdome_berlin:225435	2020-10-13	CD	b1	male	1997	ileum	biopsy	L3: ileocolon		0.4			18.12	23
ibdome_berlin:20008a196	ibdome_berlin:2513	2020-10-12	CD	b1	male	1981	ileum	biopsy	L3: ileocolon	B1: nonstricturing nonpenetrating	0.3	0	5		39
ibdome_berlin:20008a199	ibdome_berlin:535	2020-11-30	CD	b1	female	1987	ileum	biopsy	L1: terminal ileum	B2: stricturing	0.1	0	0	19.38	33
ibdome_berlin:20008a219	ibdome_berlin:2390	2020-06-02	nonIBD	b1	female	1994	ileum	biopsy			0	0	6		26
ibdome_berlin:20008a222	ibdome_berlin:537551	2020-06-17	nonIBD	b1	male	1945	ileum	biopsy			0	0	4		75
ibdome_berlin:20008a247	ibdome_berlin:242680	2021-04-07	CD	b1	male	1977	ileum	biopsy	L1: terminal ileum	B3: penetrating	0		6	26.49	44
ibdome_berlin:20008a249	ibdome_berlin:124186	2021-03-24	CD	b1	female	1961	ileum	biopsy	L3: ileocolon	B2: stricturing	0.2	0	6	26.95	60
ibdome_berlin:20008a251	ibdome_berlin:1357	2021-03-16	CD	b1	female	1994	ileum	biopsy	L3: ileocolon	B2: stricturing	0	0		25	27
ibdome_berlin:20008a255	ibdome_berlin:1939	2021-03-11	CD	b1	female	1983	ileum	biopsy	L3: ileocolon	B1: nonstricturing nonpenetrating	0.1			29.3	38
ibdome_berlin:20008a259	ibdome_berlin:2007	2021-02-22	CD	b1	female	1994	ileum	biopsy	L1: terminal ileum	B2: stricturing	0.3	0		25.78	27
ibdome_berlin:20008a261	ibdome_berlin:423936	2021-02-16	CD	b1	female	1965	ileum	biopsy	L1: terminal ileum	B1: nonstricturing nonpenetrating	0	0		24.91	56
ibdome_berlin:20008a263	ibdome_berlin:2566	2021-02-15	CD	b1	female	2002	ileum	biopsy	L3: ileocolon	B1: nonstricturing nonpenetrating	0	0		24.03	19
ibdome_berlin:20008a265	ibdome_berlin:532285	2021-03-24	nonIBD	b1	male	1955	ileum	biopsy			0	0	6		66
ibdome_berlin:20008a267	ibdome_berlin:40384	2020-06-17	nonIBD	b1	male	1967	ileum	biopsy			0	0			53
ibdome_berlin:20008a394	ibdome_berlin:2236	2019-09-25	CD	b2	female	1967	ileum	resection			0				52
ibdome_berlin:20008a395	ibdome_berlin:2378	2022-07-04	CD	b2	male	1997	ileum neoterminal	biopsy	L3: ileocolon	B2: stricturing	0.5	24		18.41	25
ibdome_berlin:20008a396	ibdome_berlin:261542	2022-02-15	CD	b2	male	1991	ileum	biopsy	L3: ileocolon		0.4	10		23.31	31
ibdome_berlin:20008a397	ibdome_berlin:92	2022-05-27	CD	b2	female	1971	ileum	resection	L1: terminal ileum	B2: stricturing	0.357142857142857			25.47	51
ibdome_berlin:20008a399	ibdome_berlin:2378	2021-04-19	CD	b2	male	1997	ileum	biopsy	L3: ileocolon	B2: stricturing	0.4	24		18.12	24
ibdome_berlin:20008a401	ibdome_berlin:648	2021-05-03	CD	b2	male	1971	ileum	biopsy	L1: terminal ileum	B1: nonstricturing nonpenetrating	0.1	0	2	25.66	50
ibdome_berlin:20008a403	ibdome_berlin:735487	2021-05-03	CD	b2	female	1995	ileum	biopsy	L3: ileocolon	B3: penetrating	0.1		5	15.85	26
ibdome_berlin:20008a405	ibdome_berlin:2360	2022-08-22	CD	b2	male	1987	ileum	biopsy	L1: terminal ileum	B2: stricturing	0	0		20.6	35
ibdome_berlin:20008a407	ibdome_berlin:1514	2021-05-26	CD	b2	male	1998	ileum	biopsy	L3: ileocolon	B1: nonstricturing nonpenetrating	0	0	6	32.95	23
ibdome_berlin:20008a409	ibdome_berlin:1674	2021-05-31	CD	b2	male	1998	ileum	biopsy	L1: terminal ileum	B2: stricturing	0.6	3	6	22.53	23
ibdome_berlin:20008a414	ibdome_berlin:877924	2021-08-18	CD	b2	male	1985	ileum	biopsy	L3: ileocolon	B3: penetrating	0		5	25.38	36
ibdome_berlin:20008a416	ibdome_berlin:35370	2021-08-25	CD	b2	male	1993	ileum	biopsy	L1: terminal ileum	B1: nonstricturing nonpenetrating	0.2	0	7	22.88	28
ibdome_berlin:20008a418	ibdome_berlin:2080	2021-09-07	CD	b2	male	1996	ileum	biopsy	L1: terminal ileum	B3: penetrating	0	0		21.6	25
ibdome_berlin:20008a420	ibdome_berlin:716498	2021-08-11	CD	b2	female	1956	ileum	biopsy	L1: terminal ileum	B3: penetrating	0.3		2		65
ibdome_berlin:20008a422	ibdome_berlin:423221	2021-10-04	CD	b2	male	1986	ileum	biopsy	L3: ileocolon	B1: nonstricturing nonpenetrating	0.1	0	5	23.84	35
ibdome_berlin:20008a426	ibdome_berlin:2533	2022-03-09	CD	b2	female	1992	ileum	resection	L3: ileocolon	B3: penetrating	0.357142857142857			22.41	30
ibdome_berlin:20008a428	ibdome_berlin:1692	2021-11-10	CD	b2	female	1945	ileum	biopsy	L3: ileocolon	B1: nonstricturing nonpenetrating	0.2	20		39.04	76
ibdome_berlin:20008a430	ibdome_berlin:112188	2021-10-13	CD	b2	male	1971	ileum	biopsy	L1: terminal ileum	B2: stricturing	0.2	11	1		50
ibdome_berlin:20008a432	ibdome_berlin:417091	2021-12-14	CD	b2	male	1993	ileum	biopsy	L3: ileocolon	B1: nonstricturing nonpenetrating	0.2	12	2	28.08	28
ibdome_berlin:20008a434	ibdome_berlin:2313	2022-01-05	CD	b2	female	1982	ileum	biopsy			0	0		36.73	40
ibdome_berlin:20008a436	ibdome_berlin:2095	2021-12-06	CD	b2	female	1992	ileum	biopsy	L1: terminal ileum	B1: nonstricturing nonpenetrating	0	0		20.2	29
ibdome_berlin:20008a438	ibdome_berlin:935951	2022-02-15	CD	b2	female	1966	ileum neoterminal	biopsy	L1: terminal ileum	B3: penetrating	0		5	26.99	56
ibdome_berlin:20008a441	ibdome_berlin:500066	2022-03-02	CD	b2	male	2000	ileum	biopsy	L1: terminal ileum	B1: nonstricturing nonpenetrating	0	3	1		22
ibdome_berlin:20008a443	ibdome_berlin:670	2022-03-14	CD	b2	male	1986	ileum	biopsy	L1: terminal ileum	B3: penetrating	0	0		22.79	36
ibdome_berlin:20008a445	ibdome_berlin:2360	2022-02-23	CD	b2	male	1987	ileum	resection	L1: terminal ileum	B2: stricturing	0.428571428571429			20.6	35
ibdome_berlin:20008a447	ibdome_berlin:2005	2022-01-03	CD	b2	female	1993	ileum	biopsy	L3: ileocolon	B1: nonstricturing nonpenetrating	0	0		24.46	29
ibdome_berlin:20008a449	ibdome_berlin:2614	2022-07-18	CD	b2	female	1990	ileum	biopsy			0	0		19.15	32
ibdome_berlin:20008a451	ibdome_berlin:120966	2022-06-01	CD	b2	female	1974	ileum	biopsy	L1: terminal ileum	B1: nonstricturing nonpenetrating	0	1	1	27.34	48
ibdome_berlin:20008a453	ibdome_berlin:51	2022-06-03	CD	b2	female	1982	ileum neoterminal	biopsy	L1: terminal ileum	B3: penetrating	0	5		28.04	40
ibdome_berlin:20008a455	ibdome_berlin:595702	2022-06-07	CD	b2	female	1973	ileum	biopsy	L3: ileocolon	B1: nonstricturing nonpenetrating	0	0	1	20.52	49
ibdome_berlin:20008a457	ibdome_berlin:2481	2022-04-11	CD	b2	female	1957	ileum neoterminal	biopsy	L1: terminal ileum	B1: nonstricturing nonpenetrating	0.6			17.63	65
ibdome_berlin:20008a496	ibdome_berlin:901694	2020-10-21	nonIBD	b2	female	1993	ileum	biopsy			0				27
ibdome_berlin:20008a497	ibdome_berlin:874853	2020-06-30	nonIBD	b2	female	1958	ileum	biopsy			0	0	6		62
ibdome_berlin:20008a498	ibdome_berlin:2608	2021-04-23	nonIBD	b2	female	1949	ileum	biopsy			0	0	5		72
ibdome_berlin:20008a500	ibdome_berlin:768285	2021-04-23	nonIBD	b2	male	1968	ileum	biopsy			0	0	5		53
ibdome_berlin:20008a502	ibdome_berlin:846565	2021-06-02	nonIBD	b2	female	1962	ileum	biopsy			0	0	5		59
ibdome_berlin:20008a505	ibdome_berlin:260306	2021-09-07	nonIBD	b2	male	1974	ileum	biopsy			0	0	0		47
ibdome_berlin:20008a507	ibdome_berlin:364190	2021-10-19	nonIBD	b2	male	1986	ileum	biopsy			0		3		35
ibdome_berlin:20008a509	ibdome_berlin:2608	2022-03-10	nonIBD	b2	female	1949	ileum	biopsy			0	0			73
ibdome_berlin:23072a040	ibdome_berlin:157545	2023-05-23	nonIBD	b3	female	1946	ileum	biopsy			0	0	5		77
ibdome_berlin:23072a045	ibdome_berlin:2804	2023-10-19	CD	b3	female	1995	ileum	biopsy	L1: terminal ileum	B1: nonstricturing nonpenetrating	0.4				28
ibdome_berlin:23072a047	ibdome_berlin:2543	2023-02-14	CD	b3	male	1992	ileum	biopsy	L1: terminal ileum	B1: nonstricturing nonpenetrating	0.4	8		25.38	31
ibdome_berlin:23072a049	ibdome_berlin:347918	2023-06-15	CD	b3	male	1991	ileum	biopsy	L3: ileocolon	B1: nonstricturing nonpenetrating	0.5	7	5	24.38	32
ibdome_erlangen:20008a063	ibdome_erlangen:1004	2019-05-07	CD	b1	male	1948	ileum	biopsy	L1: terminal ileum	B2: stricturing	0.3			24.76	71
ibdome_erlangen:20008a064	ibdome_erlangen:1006	2019-05-17	CD	b1	male	1962	ileum	biopsy	L3: ileocolon	B3: penetrating	0.3				57
ibdome_erlangen:20008a066	ibdome_erlangen:1007	2019-05-20	CD	b1	male	1965	ileum	biopsy	L3: ileocolon	B1: nonstricturing nonpenetrating	0.4			28.41	54
ibdome_erlangen:20008a069	ibdome_erlangen:1018	2019-06-05	CD	b1	female	1978	ileum	biopsy	L3: ileocolon	B1: nonstricturing nonpenetrating	0.2			34.57	41
ibdome_erlangen:20008a071	ibdome_erlangen:1011	2019-06-17	CD	b1	male	1985	ileum	biopsy			0.5				34
ibdome_erlangen:20008a072	ibdome_erlangen:1014	2019-06-25	CD	b1	male	1963	ileum	biopsy	L3: ileocolon		0			25.18	56
ibdome_erlangen:20008a073	ibdome_erlangen:1013	2019-07-09	CD	b1	male	1991	ileum	biopsy	L3: ileocolon		0.3				28
ibdome_erlangen:20008a074	ibdome_erlangen:1024	2019-07-10	nonIBD	b1	female	1973	ileum	biopsy			0				46
ibdome_erlangen:20008a075	ibdome_erlangen:1020	2019-07-11	nonIBD	b1	female	1965	ileum	biopsy			0				54
ibdome_erlangen:20008a077	ibdome_erlangen:1022	2019-07-16	nonIBD	b1	male	1953	ileum	biopsy			0				66
ibdome_erlangen:20008a078	ibdome_erlangen:1015	2019-07-31	CD	b1	male	1986	ileum	biopsy	L3: ileocolon	B1: nonstricturing nonpenetrating	0			22.5	33
ibdome_erlangen:20008a079	ibdome_erlangen:1030	2019-08-08	CD	b1	female	1991	ileum	biopsy	L1: terminal ileum	B3: penetrating	0.4			34.72	28
ibdome_erlangen:20008a080	ibdome_erlangen:1027	2019-08-12	CD	b1	female	1988	ileum	biopsy	L3: ileocolon	B1: nonstricturing nonpenetrating	0				31
ibdome_erlangen:20008a086	ibdome_erlangen:1003	2019-04-29	CD	b1	female	1993	ileum	biopsy	L3: ileocolon	B1: nonstricturing nonpenetrating	0.1				26
ibdome_erlangen:20008a087	ibdome_erlangen:1041	2019-09-30	nonIBD	b1	female	2000	ileum	biopsy			0			19.63	19
ibdome_erlangen:20008a088	ibdome_erlangen:1040	2019-10-01	CD	b1	male	2001	ileum	biopsy	L1: terminal ileum	B1: nonstricturing nonpenetrating	0.6			22.28	18
ibdome_erlangen:20008a089	ibdome_erlangen:1042	2019-10-10	CD	b1	male	1989	ileum	biopsy	L3: ileocolon	B1: nonstricturing nonpenetrating	0			26.15	30
ibdome_erlangen:20008a091	ibdome_erlangen:1043	2019-10-23	CD	b1	male	1978	ileum	biopsy	L3: ileocolon	B1: nonstricturing nonpenetrating	0			26.81	41
ibdome_erlangen:20008a092	ibdome_erlangen:1045	2019-10-23	nonIBD	b1	female	1993	ileum	biopsy			0.1				26
ibdome_erlangen:20008a093	ibdome_erlangen:1044	2019-10-28	CD	b1	male	1979	ileum	biopsy	L1: terminal ileum	B2: stricturing	0.3			21.31	40
ibdome_erlangen:20008a094	ibdome_erlangen:1046	2019-10-31	CD	b1	female	1973	ileum	biopsy	L3: ileocolon	B1: nonstricturing nonpenetrating	0.3				46
ibdome_erlangen:20008a095	ibdome_erlangen:1047	2019-11-07	CD	b1	female	1991	ileum	biopsy	L3: ileocolon	B1: nonstricturing nonpenetrating	0.3			24.38	28
ibdome_erlangen:20008a097	ibdome_erlangen:1050	2019-12-03	CD	b1	female	1967	ileum	biopsy	L3: ileocolon	B1: nonstricturing nonpenetrating	0			23.18	52
ibdome_erlangen:20008a098	ibdome_erlangen:1025	2019-08-14	CD	b1	female	1984	ileum	biopsy	L1: terminal ileum	B1: nonstricturing nonpenetrating	0.5				35
ibdome_erlangen:20008a099	ibdome_erlangen:1032	2019-08-14	nonIBD	b1	female	1994	ileum	biopsy			0.1				25
ibdome_erlangen:20008a100	ibdome_erlangen:1026	2019-08-22	CD	b1	female	1995	ileum	biopsy	L1: terminal ileum	B1: nonstricturing nonpenetrating	0.4			32.6	24
ibdome_erlangen:20008a101	ibdome_erlangen:1021	2019-08-26	CD	b1	female	1994	ileum	biopsy		B2: stricturing	0.7				25
ibdome_erlangen:20008a102	ibdome_erlangen:1034	2019-09-10	CD	b1	female	1986	ileum	biopsy	L1: terminal ileum	B1: nonstricturing nonpenetrating	0				33
ibdome_erlangen:20008a103	ibdome_erlangen:1029	2019-09-11	CD	b1	male	1993	ileum	biopsy	L3: ileocolon		0.5			22.72	26
ibdome_erlangen:20008a105	ibdome_erlangen:1035	2019-09-18	CD	b1	male	1978	ileum	biopsy	L1: terminal ileum	B1: nonstricturing nonpenetrating	0				41
ibdome_erlangen:20008a106	ibdome_erlangen:1012	2019-06-18	CD	b1	female	1989	ileum	biopsy	L3: ileocolon	B3: penetrating	0.3			19.29	30
ibdome_erlangen:20008a164	ibdome_erlangen:1051	2019-12-09	CD	b1	female	2000	ileum	biopsy	L3: ileocolon	B2: stricturing	0.2				19
ibdome_erlangen:20008a165	ibdome_erlangen:1011	2020-01-02	CD	b1	male	1985	ileum	biopsy			0.2				35
ibdome_erlangen:20008a167	ibdome_erlangen:1016	2020-01-14	CD	b1	male	1994	ileum	biopsy	L3: ileocolon	B1: nonstricturing nonpenetrating	0			24.49	26
ibdome_erlangen:20008a168	ibdome_erlangen:1054	2020-03-16	CD	b1	male	1995	ileum	biopsy	L3: ileocolon	B1: nonstricturing nonpenetrating	0.1			23.04	25
ibdome_erlangen:20008a169	ibdome_erlangen:1036	2020-05-08	CD	b1	male	1987	ileum	biopsy	L3: ileocolon	B1: nonstricturing nonpenetrating	0.3			28.34	33
ibdome_erlangen:20008a170	ibdome_erlangen:1012	2020-05-19	CD	b1	female	1989	ileum	biopsy	L3: ileocolon	B3: penetrating	0.2			19.29	31
ibdome_erlangen:20008a171	ibdome_erlangen:1029	2020-05-19	CD	b1	male	1993	ileum	biopsy	L3: ileocolon		0.1			22.72	27
ibdome_erlangen:20008a172	ibdome_erlangen:1019	2020-06-08	CD	b1	female	1991	ileum	biopsy	L3: ileocolon	B2: stricturing	0.3			26.57	29
ibdome_erlangen:20008a173	ibdome_erlangen:1046	2020-06-17	CD	b1	female	1973	ileum	biopsy	L3: ileocolon	B1: nonstricturing nonpenetrating	0.1				47
ibdome_erlangen:20008a174	ibdome_erlangen:1018	2020-06-22	CD	b1	female	1978	ileum	biopsy	L3: ileocolon	B1: nonstricturing nonpenetrating	0			34.57	42
ibdome_erlangen:20008a177	ibdome_erlangen:1052	2020-07-17	CD	b1	female	1976	ileum	biopsy	L3: ileocolon	B1: nonstricturing nonpenetrating	0			25.22	44
ibdome_erlangen:20008a178	ibdome_erlangen:1030	2020-07-17	CD	b1	female	1991	ileum	biopsy	L1: terminal ileum	B3: penetrating	0.2			34.72	29
ibdome_erlangen:20008a181	ibdome_erlangen:1032	2020-07-28	nonIBD	b1	female	1994	ileum	biopsy			0				26
ibdome_erlangen:20008a182	ibdome_erlangen:1005	2020-08-11	CD	b1	female	1963	ileum	resection	L1: terminal ileum		0.35			23.51	57
ibdome_erlangen:20008a183	ibdome_erlangen:1005	2020-08-11	CD	b1	female	1963	ileum	resection	L1: terminal ileum		0.35				57
ibdome_erlangen:20008a224	ibdome_erlangen:1007	2021-02-03	CD	b1	male	1965	ileum	biopsy	L3: ileocolon	B1: nonstricturing nonpenetrating	0.1			28.41	56
ibdome_erlangen:20008a225	ibdome_erlangen:1080	2021-01-19	CD	b1	female	2000	ileum	biopsy	L3: ileocolon	B1: nonstricturing nonpenetrating	0				21
ibdome_erlangen:20008a238	ibdome_erlangen:1078	2020-12-08	CD	b1	female	1994	ileum	biopsy	L1: terminal ileum	B1: nonstricturing nonpenetrating	0			20.2	26
ibdome_erlangen:20008a240	ibdome_erlangen:1067	2020-12-09	CD	b1	male	1983	ileum	biopsy	L1: terminal ileum	B1: nonstricturing nonpenetrating	0.3			19.38	37
ibdome_erlangen:20008a243	ibdome_erlangen:1026	2021-01-20	CD	b1	female	1995	ileum	biopsy	L1: terminal ileum	B1: nonstricturing nonpenetrating	0.2			34.78	26
ibdome_erlangen:23072a003	ibdome_erlangen:1089	2021-03-30	CD	b3	male	1995	ileum	biopsy	L1: terminal ileum	B1: nonstricturing nonpenetrating	0			23.04	26
ibdome_erlangen:23072a005	ibdome_erlangen:1086	2021-04-16	CD	b3	female	1994	ileum	biopsy	L1: terminal ileum	B3: penetrating	0			24.46	27
ibdome_erlangen:23072a007	ibdome_erlangen:1005	2021-05-04	CD	b3	female	1963	ileum	biopsy	L1: terminal ileum		0.3			23.51	58
ibdome_erlangen:23072a008	ibdome_erlangen:1090	2021-05-03	CD	b3	female	1992	ileum	biopsy	L1: terminal ileum	B1: nonstricturing nonpenetrating	0.5				29
ibdome_erlangen:23072a012	ibdome_erlangen:1006	2021-05-26	CD	b3	male	1962	ileum	biopsy	L3: ileocolon	B3: penetrating	0.2				59
ibdome_erlangen:23072a013	ibdome_erlangen:1091	2021-06-01	CD	b3	male	1984	ileum	biopsy	L3: ileocolon	B2: stricturing	0.3			21.05	37
ibdome_erlangen:23072a017	ibdome_erlangen:1039	2021-07-26	CD	b3	male	1983	ileum	biopsy	L1: terminal ileum	B1: nonstricturing nonpenetrating	0.2			24.78	38
ibdome_erlangen:23072a024	ibdome_erlangen:1156	2022-03-30	CD	b3	female	1984	ileum	biopsy	L1: terminal ileum		0				38
ibdome_erlangen:23072a025	ibdome_erlangen:1085	2022-03-07	CD	b3	male	1995	ileum	biopsy	L3: ileocolon	B2: stricturing	0.1			28.4	27
ibdome_erlangen:23072a032	ibdome_erlangen:1163	2022-07-12	CD	b3	male	1989	ileum	biopsy	L1: terminal ileum		0			39.01	33
ibdome_erlangen:23072a033	ibdome_erlangen:1046	2022-07-14	CD	b3	female	1973	ileum	biopsy	L3: ileocolon	B1: nonstricturing nonpenetrating	0.4				49
ibdome_erlangen:23072a034	ibdome_erlangen:1050	2022-08-09	CD	b3	female	1967	ileum	biopsy	L3: ileocolon	B1: nonstricturing nonpenetrating	0			22.84	55
ibdome_erlangen:23072a038	ibdome_erlangen:1172	2022-09-12	CD	b3	female	1996	ileum	biopsy	L3: ileocolon	B2: stricturing	0.1			34.77	26
