# Supplementary material for: Metabolic stress sensing by epithelial RXRα links westernization of diet with Crohn’s disease
Source: Cell Metab. Author manuscript; Available in PMC 2026 Mar 30. (PMC13034575; doi:10.1016/j.cmet.2025.11.008)
Supplement: Table S2. RXRα target genes in the small intestinal mucosa of CD patients compared with non-IBD controls in the “IBDome” cohort, related to Figure 1 [file NIHMS2140806-supplement-Table_S2__RXR__target_genes_in_the_small_intestinal_mucosa_of_CD_patients_compared_with_non-IBD_controls_in_the__IBDome__cohort__related_to_Figure_1.xlsx]

## Sheet: Table S2
Table S2. RXRa target genes in the small intestinal mucosa of CD patients compared to non-IBD controls in the ‘IBDome’ cohort.
source	mor	ID	color	log2FoldChange	stat	p_value
RXRA	1	ABCA1	1	0.598202	3.292	0.000994777
RXRA	1	ABCB1	2	-0.219165	-1.11701	0.263991
RXRA	1	ABCB11	1	0.140548	0.523202	0.600834
RXRA	1	ABCC2	2	-0.00511289	-0.0190142	0.98483
RXRA	-1	ABCC3	2	0.148282	1.04989	0.293769
RXRA	-1	ACACB	2	0.0132748	0.131575	0.89532
RXRA	1	ACOX1	2	-0.0152209	-0.123621	0.901616
RXRA	1	ACSL3	1	0.206648	2.51292	0.0119735
RXRA	1	ADRB1	2	-0.536838	-3.45995	0.000540274
RXRA	1	ALDH1A1	1	0.0214718	0.198813	0.842409
RXRA	1	APOA1	2	-0.352222	-1.07058	0.284358
RXRA	1	APOA2	2	-0.266632	-0.565009	0.572067
RXRA	1	APOA4	1	0.0604094	0.201365	0.840413
RXRA	1	APOC2	2	-0.235205	-0.941197	0.346604
RXRA	1	APOC3	2	-0.737859	-2.23082	0.025693
RXRA	1	APP	1	0.346546	2.5785	0.00992314
RXRA	1	BCO1	1	0.750737	3.61687	0.000298185
RXRA	1	BGLAP	2	-0.860467	-1.76747	0.0771488
RXRA	1	BTG2	1	0.17858	1.56829	0.116813
RXRA	1	CAT	2	-0.147982	-1.69161	0.0907195
RXRA	1	CCNE1	1	0.175979	1.58283	0.11346
RXRA	1	CEBPE	1	0.666303	3.13239	0.00173387
RXRA	1	CHAT	2	-0.706258	-2.36475	0.0180421
RXRA	1	CPT1B	2	-0.0479205	-0.229775	0.818267
RXRA	1	CRABP2	1	0.746121	1.80668	0.0708119
RXRA	1	CRYAB	2	-0.403555	-2.27556	0.0228725
RXRA	-1	CTNNB1	2	0.171263	2.5538	0.0106554
RXRA	1	CXCR5	2	-0.780972	-1.62452	0.104266
RXRA	1	CYP19A1	1	0.613147	1.78202	0.0747465
RXRA	1	CYP1A1	1	4.19254	4.66476	3.08971e-06
RXRA	1	CYP24A1	1	2.16332	2.2783	0.022709
RXRA	1	CYP26A1	2	-0.52274	-0.856712	0.391604
RXRA	-1	CYP27B1	2	0.807988	4.13268	3.58561e-05
RXRA	1	CYP3A4	2	-0.0337913	-0.116788	0.907028
RXRA	-1	CYP4F12	1	-0.501172	-2.94829	0.00319534
RXRA	-1	CYP7A1	2	1.4895	2.21818	0.0265426
RXRA	1	DBI	1	0.0448342	0.373761	0.708583
RXRA	1	EPO	2	-0.32624	-0.462917	0.643424
RXRA	1	ESR1	1	0.376064	1.35742	0.174648
RXRA	1	ETS1	1	0.121645	0.678317	0.497571
RXRA	1	FABP1	2	-0.50337	-2.50611	0.0122067
RXRA	1	FABP2	2	-0.41281	-1.92138	0.0546841
RXRA	1	GCK	2	-0.215187	-1.0857	0.277611
RXRA	1	GK	2	-0.131019	-1.02484	0.30544
RXRA	1	GNRH2	1	0.319652	0.347472	0.728237
RXRA	1	GOT1	2	-0.12377	-1.72532	0.0844691
RXRA	1	GPRC5A	1	0.344673	2.21654	0.0266547
RXRA	1	HIF1A	1	0.711709	5.21787	1.80989e-07
RXRA	1	HMGCS2	2	-0.726093	-2.41226	0.0158541
RXRA	1	HNF1A	2	-0.0892969	-0.780145	0.435305
RXRA	-1	HNF4A	1	-0.132991	-1.31844	0.187357
RXRA	1	HOXA1	1	0.00365838	0.0468239	0.962654
RXRA	-1	HSD11B1	2	2.41312	6.40002	1.55362e-10
RXRA	1	HSD17B2	2	-0.409112	-2.65053	0.00803652
RXRA	-1	HSP90AB1	1	-0.0272007	-0.454212	0.649676
RXRA	1	ICAM1	1	1.11866	4.28749	1.80704e-05
RXRA	1	IER3	1	1.47687	5.65317	1.57511e-08
RXRA	1	IGF2	1	0.00684701	0.0257815	0.979432
RXRA	1	IL10	1	0.43315	1.61159	0.107052
RXRA	1	IL12B	1	1.47068	3.04118	0.00235653
RXRA	1	IL2	2	-0.125924	-0.388431	0.697697
RXRA	1	IL2RA	1	1.05961	3.87205	0.000107926
RXRA	1	IL2RB	1	0.318377	2.28473	0.0223287
RXRA	1	IL2RG	2	-0.0967799	-0.824801	0.409485
RXRA	1	IL4	2	-0.239919	-0.117647	0.906347
RXRA	1	KLK15	1	0.134792	0.353993	0.723344
RXRA	1	LDLR	1	0.316311	1.88528	0.0593914
RXRA	1	LIPE	2	-0.529133	-3.46333	0.000533534
RXRA	1	LPL	1	1.49975	5.48287	4.18485e-08
RXRA	1	LRP1	1	0.0543996	0.331855	0.739999
RXRA	1	MAOB	2	-0.444647	-2.48065	0.0131145
RXRA	1	MPO	1	0.532117	1.46024	0.144223
RXRA	1	MTTP	1	0.19405	0.945408	0.344451
RXRA	1	NOL7	2	-0.17086	-2.32135	0.0202679
RXRA	1	NPC1L1	1	4.03206	8.35876	6.33785e-17
RXRA	1	NR0B2	1	0.147883	0.53777	0.590736
RXRA	1	ORM1	1	2.78927	2.92498	NA
RXRA	1	PC	2	-0.435536	-3.13448	0.00172162
RXRA	1	PCK1	2	-0.300155	-1.20393	0.228619
RXRA	1	PLAT	1	0.475905	2.52873	0.0114476
RXRA	1	PLAU	1	1.18942	5.18217	2.19314e-07
RXRA	1	PLD1	2	-0.00761689	-0.0767164	0.938849
RXRA	1	POU5F1	2	-0.435013	-2.56836	0.0102182
RXRA	1	PSG5	2	-0.32638	-0.17205	0.863398
RXRA	1	RBP1	2	-0.0849555	-0.531402	0.595141
RXRA	1	RBP2	2	-0.00380625	-0.0143875	0.988521
RXRA	1	SCARB1	1	0.59933	3.81076	0.00013854
RXRA	1	SCP2	2	-0.149591	-1.76676	0.0772692
RXRA	1	SEMA6B	1	0.943848	4.90612	9.28951e-07
RXRA	1	SERPINC1	2	-0.403481	-1.04919	0.294089
RXRA	1	SERPINE1	1	3.12923	7.68868	1.48655e-14
RXRA	1	SLC10A1	1	0.68222	1.30608	0.191526
RXRA	-1	SLC2A4	1	-0.0193848	-0.12858	0.89769
RXRA	1	SREBF1	2	-0.0201568	-0.210843	0.83301
RXRA	1	TFAP2A	1	2.57392	6.27732	3.44466e-10
RXRA	1	TGFB1	1	0.261774	1.71243	0.0868177
RXRA	-1	TGFB2	2	1.02449	3.47431	0.000512165
RXRA	1	TH	2	-0.386095	-0.451313	0.651764
RXRA	1	THBD	1	0.601276	2.92654	0.00342755
RXRA	1	TLR10	2	-0.544493	-1.47287	0.140785
RXRA	1	TNFSF10	1	0.112248	1.19158	0.233427
RXRA	1	TNFSF11	2	-0.365229	-0.909529	0.363071
RXRA	1	TRIB3	1	0.102791	0.806493	0.419959
RXRA	-1	TXNIP	2	0.0686916	0.662045	0.507942
RXRA	1	UCP3	1	0.130908	0.638177	0.523358
RXRA	-1	UGDH	2	0.0241779	0.270804	0.786542
