# Supplementary material for: Metabolic stress sensing by epithelial RXRα links westernization of diet with Crohn’s disease
Source: Cell Metab. Author manuscript; Available in PMC 2026 Mar 30. (PMC13034575; doi:10.1016/j.cmet.2025.11.008)
Supplement: Table S3. MAasLin2 output of differential abundance analysis testing at the species level, related to Figures 4 and S5 [file NIHMS2140806-supplement-Table_S3__MAasLin2_output_of_differential_abundance_analysis_testing_at_the_species_level__related_to_Figures_4_and_S5.xlsx]

## Sheet: Table S3
Table S3. Maaslin2 output of differential abundance analysis testing at Species level. A Linear model contained genotype and mice sex as fixed effects.
Kingdom	Phylum	Class	Order	Family	Genus	Species	Covariate	Reference	beta coefficient	stderr	pval	FDR	N	N.not.zero
k__Bacteria	p__Bacteroidetes	c__CFGB9384	o__OFGB9384	f__FGB9384	g__GGB27861	s__GGB27861_SGB40295	genotype	RXRa	0.00167169	0.00046734	0.00145464	0.197423	30	26
k__Bacteria	p__Firmicutes	c__Clostridia	o__Clostridiales	f__Peptostreptococcaceae	g__Romboutsia	s__Romboutsia_ilealis	genotype	GPX4	0.181493	0.0513704	0.00162503	0.197423	30	15
k__Bacteria	p__Bacteroidetes	c__Bacteroidia	o__Bacteroidales	f__Bacteroidales_unclassified	g__Phocaeicola	s__Phocaeicola_sartorii	genotype	DKO	0.000179094	5.13734e-05	0.00182799	0.197423	30	9
k__Bacteria	p__Proteobacteria	c__CFGB9469	o__OFGB9469	f__FGB9469	g__GGB28310	s__GGB28310_SGB40880	genotype	DKO	0.00734279	0.00222236	0.00287628	0.199413	30	17
k__Bacteria	p__Firmicutes	c__Erysipelotrichia	o__Erysipelotrichales	f__Erysipelotrichaceae	g__Faecalibaculum	s__Faecalibaculum_rodentium	genotype	GPX4	-0.287514	0.0887527	0.0033726	0.199413	30	21
k__Bacteria	p__Bacteroidetes	c__Bacteroidia	o__Bacteroidales	f__Muribaculaceae	g__Muribaculum	s__Muribaculum_intestinale	genotype	DKO	0.00896163	0.00279828	0.00369284	0.199413	30	23
k__Bacteria	p__Bacteria_unclassified	c__Bacteria_unclassified	o__Bacteria_unclassified	f__Bacteria_unclassified	g__Bacteria_unclassified	s__bacterium_D16_76	genotype	RXRa	0.000450875	0.000143849	0.00436225	0.20191	30	13
k__Bacteria	p__Bacteria_unclassified	c__Bacteria_unclassified	o__Bacteria_unclassified	f__Bacteria_unclassified	g__Bacteria_unclassified	s__bacterium_1XD42_54	genotype	RXRa	0.000587363	0.000196321	0.00615751	0.233444	30	8
k__Bacteria	p__Firmicutes	c__Bacilli	o__Bacillales	f__Staphylococcaceae	g__Mammaliicoccus	s__Mammaliicoccus_sciuri	genotype	GPX4	0.0117532	0.00397616	0.00671122	0.233444	30	9
k__Bacteria	p__Firmicutes	c__Erysipelotrichia	o__Erysipelotrichales	f__Erysipelotrichaceae	g__Faecalibaculum	s__Faecalibaculum_rodentium	sex	female	-0.201166	0.0687475	0.00720506	0.233444	30	21
k__Bacteria	p__Proteobacteria	c__Gammaproteobacteria	o__Enterobacterales	f__Enterobacteriaceae	g__Escherichia	s__Escherichia_coli	genotype	GPX4	0.00169183	0.00059861	0.00912842	0.268874	30	8
k__Bacteria	p__Firmicutes	c__Erysipelotrichia	o__Erysipelotrichales	f__Erysipelotrichaceae	g__GGB29468	s__GGB29468_SGB42247	genotype	GPX4	0.157032	0.057942	0.0119729	0.31037	30	10
k__Bacteria	p__Firmicutes	c__Bacilli	o__Lactobacillales	f__Lactobacillaceae	g__Ligilactobacillus	s__Ligilactobacillus_salivarius	genotype	GPX4	0.00130004	0.000483601	0.0125961	0.31037	30	18
k__Bacteria	p__Bacteroidetes	c__Bacteroidia	o__Bacteroidales	f__Bacteroidales_unclassified	g__GGB24149	s__GGB24149_SGB35953	genotype	RXRa	0.00101208	0.000382515	0.0138882	0.31037	30	23
k__Bacteria	p__Bacteroidetes	c__Bacteroidia	o__Bacteroidales	f__Bacteroidales_unclassified	g__GGB27893	s__GGB27893_SGB40327	genotype	DKO	0.000629993	0.000239448	0.014369	0.31037	30	21
k__Bacteria	p__Firmicutes	c__Bacilli	o__Lactobacillales	f__Streptococcaceae	g__Streptococcus	s__Streptococcus_equinus	genotype	GPX4	0.00466636	0.00181643	0.0165537	0.316999	30	23
k__Bacteria	p__Bacteroidetes	c__Bacteroidia	o__Bacteroidales	f__Bacteroidales_unclassified	g__GGB27885	s__GGB27885_SGB40319	sex	female	9.24086e-05	3.60275e-05	0.0167057	0.316999	30	9
k__Bacteria	p__Firmicutes	c__Clostridia	o__Clostridiales	f__Lachnospiraceae	g__GGB28766	s__GGB28766_SGB41417	genotype	DKO	0.00351362	0.00138242	0.0176111	0.316999	30	23
k__Bacteria	p__Bacteroidetes	c__Bacteroidia	o__Bacteroidales	f__Bacteroidales_unclassified	g__GGB27872	s__GGB27872_SGB40306	genotype	RXRa	0.000151145	6.07543e-05	0.0198794	0.338995	30	17
k__Bacteria	p__Bacteroidetes	c__Bacteroidia	o__Bacteroidales	f__Muribaculaceae	g__Duncaniella	s__Duncaniella_muris	sex	female	0.00186074	0.000775591	0.0242131	0.390521	30	20
k__Bacteria	p__Firmicutes	c__Bacilli	o__Lactobacillales	f__Streptococcaceae	g__Streptococcus	s__Streptococcus_azizii	genotype	GPX4	0.00411772	0.00173088	0.0253116	0.390521	30	14
k__Bacteria	p__Firmicutes	c__Clostridia	o__Clostridiales	f__Lachnospiraceae	g__Lachnospiraceae_unclassified	s__Lachnospiraceae_bacterium	sex	female	-0.00241647	0.00103798	0.0282961	0.414517	30	20
k__Bacteria	p__Bacteroidetes	c__Bacteroidia	o__Bacteroidales	f__Bacteroidales_unclassified	g__GGB27873	s__GGB27873_SGB40307	genotype	GPX4	0.00122293	0.000529395	0.0294256	0.414517	30	25
k__Bacteria	p__Proteobacteria	c__Deltaproteobacteria	o__Desulfovibrionales	f__Desulfovibrionaceae	g__GGB28317	s__GGB28317_SGB40889	genotype	RXRa	0.000167082	7.32312e-05	0.0312964	0.422502	30	9
k__Bacteria	p__Actinobacteria	c__Coriobacteriia	o__Eggerthellales	f__Eggerthellaceae	g__Adlercreutzia	s__Adlercreutzia_muris	sex	female	0.00635716	0.00285223	0.0350491	0.439201	30	26
k__Bacteria	p__Bacteria_unclassified	c__Bacteria_unclassified	o__Bacteria_unclassified	f__Bacteria_unclassified	g__Bacteria_unclassified	s__bacterium_1XD42_76	sex	female	-0.00020639	9.29247e-05	0.0356371	0.439201	30	9
k__Bacteria	p__Bacteroidetes	c__Bacteroidia	o__Bacteroidales	f__Bacteroidales_unclassified	g__GGB27893	s__GGB27893_SGB40327	genotype	RXRa	0.00052128	0.000237994	0.0380432	0.439201	30	21
k__Bacteria	p__Actinobacteria	c__Coriobacteriia	o__Eggerthellales	f__Eggerthellaceae	g__Adlercreutzia	s__Adlercreutzia_caecimuris	genotype	GPX4	-0.00464885	0.00213911	0.0394405	0.439201	30	25
k__Bacteria	p__Firmicutes	c__Clostridia	o__Clostridiales	f__Lachnospiraceae	g__Lachnospiraceae_unclassified	s__Lachnospiraceae_bacterium_MD308	genotype	RXRa	0.00129013	0.00059423	0.0396207	0.439201	30	16
k__Bacteria	p__Firmicutes	c__Clostridia	o__Clostridiales	f__Clostridiaceae	g__Clostridiaceae_unclassified	s__Clostridiaceae_bacterium	sex	female	-0.00102196	0.000475264	0.0413956	0.439201	30	7
k__Bacteria	p__Bacteroidetes	c__Bacteroidia	o__Bacteroidales	f__Muribaculaceae	g__Muribaculaceae_unclassified	s__Muribaculaceae_bacterium_Isolate_110_HZI	genotype	GPX4	0.000233427	0.000110747	0.0452491	0.439201	30	12
k__Bacteria	p__Bacteroidetes	c__Bacteroidia	o__Bacteroidales	f__Muribaculaceae	g__Muribaculum	s__Muribaculum_intestinale	sex	female	-0.00427695	0.00203673	0.0459933	0.439201	30	23
k__Bacteria	p__Bacteroidetes	c__Bacteroidia	o__Bacteroidales	f__Muribaculaceae	g__Duncaniella	s__Duncaniella_muris	genotype	RXRa	0.00222323	0.00105912	0.0460673	0.439201	30	20
k__Bacteria	p__Firmicutes	c__Erysipelotrichia	o__Erysipelotrichales	f__Erysipelotrichaceae	g__Faecalibaculum	s__Faecalibaculum_rodentium	genotype	RXRa	0.197043	0.093879	0.046089	0.439201	30	21
k__Bacteria	p__Bacteroidetes	c__Bacteroidia	o__Bacteroidales	f__Muribaculaceae	g__Duncaniella	s__Duncaniella_freteri	genotype	DKO	0.0010442	0.000505545	0.0493907	0.457217	30	15
k__Bacteria	p__Bacteria_unclassified	c__Bacteria_unclassified	o__Bacteria_unclassified	f__Bacteria_unclassified	g__Bacteria_unclassified	s__bacterium_D16_76	sex	female	0.00021303	0.00010534	0.0539681	0.473743	30	13
k__Bacteria	p__Bacteroidetes	c__Bacteroidia	o__Bacteroidales	f__Bacteroidales_unclassified	g__GGB27873	s__GGB27873_SGB40307	sex	female	0.000828789	0.000410068	0.0541003	0.473743	30	25
k__Bacteria	p__Proteobacteria	c__Betaproteobacteria	o__Burkholderiales	f__Sutterellaceae	g__Parasutterella	s__Parasutterella_sp_NM82_D38	genotype	GPX4	-0.004934	0.00245869	0.0557057	0.474964	30	16
k__Bacteria	p__Bacteroidetes	c__Bacteroidia	o__Bacteroidales	f__Bacteroidales_unclassified	g__GGB27893	s__GGB27893_SGB40327	sex	female	0.000345718	0.000174282	0.0583774	0.484981	30	21
k__Bacteria	p__Bacteroidetes	c__Bacteroidia	o__Bacteroidales	f__Bacteroidaceae	g__Bacteroides	s__Bacteroides_acidifaciens	genotype	GPX4	0.00139608	0.00071434	0.061931	0.501641	30	12
k__Bacteria	p__Proteobacteria	c__Deltaproteobacteria	o__Desulfovibrionales	f__Desulfovibrionaceae	g__Desulfovibrionaceae_unclassified	s__Desulfovibrionaceae_unclassified_SGB40890	sex	female	-8.82551e-05	4.63016e-05	0.0681976	0.538928	30	10
k__Bacteria	p__Bacteroidetes	c__Bacteroidia	o__Bacteroidales	f__Muribaculaceae	g__GGB14014	s__GGB14014_SGB21441	genotype	RXRa	0.0269403	0.0146132	0.0771339	0.549094	30	27
k__Bacteria	p__Proteobacteria	c__CFGB9468	o__OFGB9468	f__FGB9468	g__GGB28308	s__GGB28308_SGB40878	sex	female	-0.00499127	0.00271144	0.0775468	0.549094	30	23
k__Bacteria	p__Proteobacteria	c__Betaproteobacteria	o__Burkholderiales	f__Alcaligenaceae	g__Bordetella	s__Bordetella_pseudohinzii	genotype	GPX4	0.00971722	0.00529357	0.078331	0.549094	30	13
k__Bacteria	p__Bacteroidetes	c__Bacteroidia	o__Bacteroidales	f__Bacteroidales_unclassified	g__GGB27872	s__GGB27872_SGB40306	sex	female	8.10377e-05	4.44903e-05	0.0805236	0.549094	30	17
k__Bacteria	p__Firmicutes	c__Clostridia	o__Clostridiales	f__Lachnospiraceae	g__GGB28793	s__GGB28793_SGB41446	sex	female	-0.000157603	8.79361e-05	0.085205	0.549094	30	8
k__Bacteria	p__Bacteroidetes	c__Bacteroidia	o__Bacteroidales	f__Bacteroidaceae	g__Bacteroides	s__Bacteroides_uniformis	genotype	GPX4	0.0010964	0.000613048	0.0858327	0.549094	30	12
k__Bacteria	p__Bacteroidetes	c__CFGB9384	o__OFGB9384	f__FGB9384	g__GGB27861	s__GGB27861_SGB40295	sex	female	0.000606699	0.000342232	0.0884536	0.549094	30	26
k__Bacteria	p__Firmicutes	c__Clostridia	o__Clostridiales	f__Ruminococcaceae	g__GGB30466	s__GGB30466_SGB43546	sex	female	-0.000300782	0.000171319	0.0913908	0.549094	30	11
k__Bacteria	p__Firmicutes	c__Clostridia	o__Clostridiales	f__Lachnospiraceae	g__Blautia	s__Blautia_coccoides	sex	female	-0.00017583	0.000100668	0.0929777	0.549094	30	9
k__Bacteria	p__Bacteria_unclassified	c__Bacteria_unclassified	o__Bacteria_unclassified	f__Bacteria_unclassified	g__Bacteria_unclassified	s__bacterium_J10_2018	genotype	RXRa	0.0060398	0.00347611	0.0946018	0.549094	30	9
k__Bacteria	p__Firmicutes	c__CFGB9644	o__OFGB9644	f__FGB9644	g__GGB28949	s__GGB28949_SGB41655	genotype	GPX4	0.000250249	0.000144141	0.0948498	0.549094	30	7
k__Bacteria	p__Bacteroidetes	c__Bacteroidia	o__Bacteroidales	f__Muribaculaceae	g__Paramuribaculum	s__Paramuribaculum_intestinale	genotype	DKO	0.00801106	0.00462729	0.09573	0.549094	30	14
k__Bacteria	p__Firmicutes	c__Erysipelotrichia	o__Erysipelotrichales	f__Erysipelotrichaceae	g__Erysipelotrichaceae_unclassified	s__Erysipelotrichaceae_bacterium	genotype	DKO	0.0639994	0.0371888	0.0976179	0.549094	30	19
k__Bacteria	p__Verrucomicrobia	c__Verrucomicrobiae	o__Verrucomicrobiales	f__Akkermansiaceae	g__Akkermansia	s__Akkermansia_muciniphila	sex	female	0.0517638	0.0301782	0.0986658	0.549094	30	27
k__Bacteria	p__Deferribacteres	c__Deferribacteres	o__Deferribacterales	f__Deferribacteraceae	g__Mucispirillum	s__Mucispirillum_schaedleri	genotype	GPX4	0.00212166	0.00123833	0.0990296	0.549094	30	11
k__Bacteria	p__Firmicutes	c__Clostridia	o__Clostridiales	f__Clostridiaceae	g__Clostridiaceae_unclassified	s__Clostridiaceae_bacterium	genotype	GPX4	-0.00104878	0.000613563	0.0997777	0.549094	30	7
k__Bacteria	p__Firmicutes	c__Clostridia	o__Clostridiales	f__Clostridiales_unclassified	g__Clostridiales_unclassified	s__Clostridiales_bacterium_Marseille_P5551	genotype	GPX4	-0.000383604	0.000225965	0.101995	0.549094	30	20
k__Bacteria	p__Verrucomicrobia	c__Verrucomicrobiae	o__Verrucomicrobiales	f__Akkermansiaceae	g__Akkermansia	s__Akkermansia_muciniphila	genotype	RXRa	0.0697737	0.0412102	0.10286	0.549094	30	27
k__Bacteria	p__Bacteroidetes	c__CFGB636	o__OFGB636	f__FGB636	g__GGB14001	s__GGB14001_SGB21428	genotype	RXRa	0.0638242	0.0377728	0.103522	0.549094	30	27
k__Bacteria	p__Bacteroidetes	c__Bacteroidia	o__Bacteroidales	f__Tannerellaceae	g__Parabacteroides	s__Parabacteroides_distasonis	genotype	GPX4	0.0013853	0.000828195	0.106861	0.549094	30	17
k__Bacteria	p__Bacteroidetes	c__Bacteroidia	o__Bacteroidales	f__Muribaculaceae	g__Paramuribaculum	s__Paramuribaculum_intestinale	sex	female	-0.00559444	0.00336798	0.109192	0.549094	30	14
k__Bacteria	p__Firmicutes	c__Clostridia	o__Clostridiales	f__Lachnospiraceae	g__GGB28870	s__GGB28870_SGB41546	sex	female	-0.000548615	0.000331861	0.110805	0.549094	30	8
k__Bacteria	p__Bacteroidetes	c__Bacteroidia	o__Bacteroidales	f__Bacteroidaceae	g__Bacteroides	s__Bacteroides_acidifaciens	sex	female	-0.000911988	0.000553325	0.111825	0.549094	30	12
k__Bacteria	p__Bacteroidetes	c__Bacteroidia	o__Bacteroidales	f__Bacteroidales_unclassified	g__GGB24146	s__GGB24146_SGB35950	genotype	RXRa	0.00214861	0.00131054	0.113638	0.549094	30	27
k__Bacteria	p__Bacteroidetes	c__CFGB9395	o__OFGB9395	f__FGB9395	g__GGB27929	s__GGB27929_SGB40368	genotype	RXRa	0.00418659	0.00255534	0.113871	0.549094	30	27
k__Bacteria	p__Bacteroidetes	c__Bacteroidia	o__Bacteroidales	f__Muribaculaceae	g__Paramuribaculum	s__Paramuribaculum_intestinale	genotype	RXRa	0.00751056	0.00459919	0.114998	0.549094	30	14
k__Bacteria	p__Actinobacteria	c__Coriobacteriia	o__Eggerthellales	f__Eggerthellaceae	g__Adlercreutzia	s__Adlercreutzia_caecicola	sex	female	-6.33186e-05	3.88224e-05	0.11543	0.549094	30	12
k__Bacteria	p__Firmicutes	c__Erysipelotrichia	o__Erysipelotrichales	f__Erysipelotrichaceae	g__GGB29468	s__GGB29468_SGB42247	sex	female	0.0728841	0.0448816	0.116937	0.549094	30	10
k__Bacteria	p__Bacteroidetes	c__CFGB636	o__OFGB636	f__FGB636	g__GGB14001	s__GGB14001_SGB21428	genotype	DKO	0.0610736	0.0380036	0.120602	0.553742	30	27
k__Bacteria	p__Actinobacteria	c__Coriobacteriia	o__Eggerthellales	f__Eggerthellaceae	g__Adlercreutzia	s__Adlercreutzia_caecicola	genotype	GPX4	-7.98401e-05	5.01195e-05	0.123728	0.553742	30	12
k__Bacteria	p__Firmicutes	c__Bacilli	o__Lactobacillales	f__Lactobacillaceae	g__Limosilactobacillus	s__Limosilactobacillus_fermentum	genotype	GPX4	0.000230353	0.000144798	0.12421	0.553742	30	8
k__Bacteria	p__Bacteroidetes	c__Bacteroidia	o__Bacteroidales	f__Bacteroidales_unclassified	g__GGB24149	s__GGB24149_SGB35953	sex	female	-0.000444937	0.000280115	0.124763	0.553742	30	23
k__Bacteria	p__Firmicutes	c__Clostridia	o__Clostridiales	f__Lachnospiraceae	g__Lachnospiraceae_unclassified	s__Lachnospiraceae_bacterium_WCA_9_b2	genotype	RXRa	0.00047083	0.000300492	0.129719	0.567957	30	7
k__Bacteria	p__Firmicutes	c__Bacilli	o__Lactobacillales	f__Lactobacillaceae	g__Lactobacillus	s__Lactobacillus_johnsonii	sex	female	0.0392504	0.0253284	0.133791	0.571356	30	15
k__Bacteria	p__Bacteroidetes	c__Bacteroidia	o__Bacteroidales	f__Rikenellaceae	g__GGB27792	s__GGB27792_SGB40208	genotype	GPX4	0.000721039	0.000465578	0.134022	0.571356	30	10
k__Bacteria	p__Firmicutes	c__Clostridia	o__Clostridiales	f__Clostridiales_unclassified	g__Clostridiales_unclassified	s__Clostridiales_bacterium	sex	female	0.000134659	8.79597e-05	0.138347	0.580417	30	12
k__Bacteria	p__Bacteroidetes	c__Bacteroidia	o__Bacteroidales	f__Rikenellaceae	g__Rikenellaceae_unclassified	s__Rikenellaceae_bacterium	genotype	GPX4	0.00306195	0.00201432	0.141036	0.580417	30	13
k__Bacteria	p__Actinobacteria	c__Coriobacteriia	o__Coriobacteriales	f__Atopobiaceae	g__Atopobiaceae_unclassified	s__Atopobiaceae_bacterium_FL090493	genotype	RXRa	-0.0823997	0.0544346	0.142634	0.580417	30	28
k__Bacteria	p__Proteobacteria	c__Alphaproteobacteria	o__Alphaproteobacteria_unclassified	f__Alphaproteobacteria_unclassified	g__GGB30667	s__GGB30667_SGB43809	genotype	GPX4	0.000538677	0.000356491	0.143313	0.580417	30	16
k__Bacteria	p__Firmicutes	c__Bacilli	o__Lactobacillales	f__Streptococcaceae	g__Streptococcus	s__Streptococcus_azizii	sex	female	-0.00197637	0.00134073	0.152937	0.587392	30	14
k__Bacteria	p__Bacteroidetes	c__Bacteroidia	o__Bacteroidales	f__Muribaculaceae	g__GGB14014	s__GGB14014_SGB21441	genotype	GPX4	-0.0203469	0.0138153	0.153289	0.587392	30	27
k__Bacteria	p__Bacteroidetes	c__Bacteroidia	o__Bacteroidales	f__Bacteroidales_unclassified	g__GGB24149	s__GGB24149_SGB35953	genotype	DKO	0.000565036	0.000384852	0.154523	0.587392	30	23
k__Bacteria	p__Bacteria_unclassified	c__Bacteria_unclassified	o__Bacteria_unclassified	f__Bacteria_unclassified	g__Bacteria_unclassified	s__bacterium_J10_2018	sex	female	0.00373168	0.00254555	0.155124	0.587392	30	9
k__Bacteria	p__Firmicutes	c__Clostridia	o__Clostridiales	f__Ruminococcaceae	g__GGB30457	s__GGB30457_SGB43523	genotype	GPX4	0.00162297	0.00111005	0.15618	0.587392	30	7
k__Bacteria	p__Firmicutes	c__Erysipelotrichia	o__Erysipelotrichales	f__Erysipelotrichaceae	g__Erysipelotrichaceae_unclassified	s__Erysipelotrichaceae_bacterium	genotype	GPX4	-0.0508921	0.0349445	0.157736	0.587392	30	19
k__Bacteria	p__Firmicutes	c__Clostridia	o__Clostridiales	f__Clostridiaceae	g__Clostridiaceae_unclassified	s__Clostridiaceae_bacterium	genotype	RXRa	-0.000940754	0.000649003	0.159617	0.587392	30	7
k__Bacteria	p__Actinobacteria	c__Coriobacteriia	o__Eggerthellales	f__Eggerthellaceae	g__Adlercreutzia	s__Adlercreutzia_mucosicola	genotype	RXRa	0.00202526	0.00139994	0.160411	0.587392	30	26
k__Bacteria	p__Bacteroidetes	c__Bacteroidia	o__Bacteroidales	f__Muribaculaceae	g__Muribaculaceae_unclassified	s__Muribaculaceae_bacterium_Isolate_110_HZI	genotype	RXRa	0.000169074	0.000117144	0.161351	0.587392	30	12
k__Bacteria	p__Verrucomicrobia	c__Verrucomicrobiae	o__Verrucomicrobiales	f__Akkermansiaceae	g__Akkermansia	s__Akkermansia_muciniphila	genotype	DKO	-0.0591349	0.041462	0.166167	0.593001	30	27
k__Bacteria	p__Bacteroidetes	c__Bacteroidia	o__Bacteroidales	f__Bacteroidales_unclassified	g__Phocaeicola	s__Phocaeicola_sartorii	sex	female	-5.328e-05	3.73922e-05	0.166553	0.593001	30	9
k__Bacteria	p__Firmicutes	c__CFGB9618	o__OFGB9618	f__FGB9618	g__GGB28779	s__GGB28779_SGB41432	genotype	RXRa	0.000811841	0.000573722	0.169392	0.596554	30	9
k__Bacteria	p__Firmicutes	c__Clostridia	o__Clostridiales	f__Lachnospiraceae	g__Dorea	s__Dorea_sp_5_2	genotype	DKO	0.00058675	0.000418162	0.172866	0.602243	30	13
k__Bacteria	p__Bacteroidetes	c__Bacteroidia	o__Bacteroidales	f__Muribaculaceae	g__Muribaculaceae_unclassified	s__Muribaculaceae_bacterium	genotype	RXRa	0.00132197	0.000956503	0.179169	0.605293	30	25
k__Bacteria	p__Firmicutes	c__Clostridia	o__Clostridiales	f__Lachnospiraceae	g__GGB28769	s__GGB28769_SGB41421	genotype	DKO	0.000352562	0.000255791	0.180315	0.605293	30	14
k__Bacteria	p__Bacteria_unclassified	c__Bacteria_unclassified	o__Bacteria_unclassified	f__Bacteria_unclassified	g__Bacteria_unclassified	s__bacterium_1XD42_54	sex	female	0.000196584	0.000143766	0.183671	0.605293	30	8
k__Bacteria	p__Firmicutes	c__Bacilli	o__Lactobacillales	f__Lactobacillaceae	g__Limosilactobacillus	s__Limosilactobacillus_reuteri	sex	female	0.0325652	0.0238609	0.184477	0.605293	30	8
k__Bacteria	p__Firmicutes	c__Clostridia	o__Clostridiales	f__Clostridiales_unclassified	g__Clostridiales_unclassified	s__Clostridiales_bacterium_Marseille_P5551	genotype	DKO	-0.000328015	0.000240478	0.184719	0.605293	30	20
k__Bacteria	p__Bacteroidetes	c__CFGB636	o__OFGB636	f__FGB636	g__GGB14001	s__GGB14001_SGB21428	genotype	GPX4	-0.0486369	0.0357102	0.185349	0.605293	30	27
k__Bacteria	p__Bacteroidetes	c__Bacteroidia	o__Bacteroidales	f__Muribaculaceae	g__Muribaculum	s__Muribaculum_gordoncarteri	sex	female	0.000273104	0.000201252	0.1869	0.605293	30	10
k__Bacteria	p__Actinobacteria	c__Coriobacteriia	o__Eggerthellales	f__Eggerthellaceae	g__Adlercreutzia	s__Adlercreutzia_caecimuris	sex	female	0.00223615	0.00165695	0.189252	0.605293	30	25
k__Bacteria	p__Actinobacteria	c__Coriobacteriia	o__Coriobacteriales	f__Atopobiaceae	g__Atopobiaceae_unclassified	s__Atopobiaceae_bacterium_FL090493	genotype	GPX4	-0.0692401	0.0514622	0.190555	0.605293	30	28
k__Bacteria	p__Firmicutes	c__Clostridia	o__Clostridiales	f__Clostridiales_unclassified	g__Clostridiales_unclassified	s__Clostridiales_bacterium	genotype	RXRa	0.000159626	0.000120115	0.195868	0.608754	30	12
k__Bacteria	p__Bacteroidetes	c__Bacteroidia	o__Bacteroidales	f__Muribaculaceae	g__Muribaculum	s__Muribaculum_gordoncarteri	genotype	DKO	0.000366245	0.000276501	0.197295	0.608754	30	10
k__Bacteria	p__Firmicutes	c__Bacilli	o__Lactobacillales	f__Lactobacillaceae	g__Limosilactobacillus	s__Limosilactobacillus_reuteri	genotype	DKO	0.0433172	0.0327826	0.198352	0.608754	30	8
k__Bacteria	p__Bacteroidetes	c__Bacteroidia	o__Bacteroidales	f__Tannerellaceae	g__Parabacteroides	s__Parabacteroides_goldsteinii	genotype	GPX4	0.00157232	0.00120069	0.202267	0.608754	30	20
k__Bacteria	p__Firmicutes	c__Clostridia	o__Clostridiales	f__Lachnospiraceae	g__Blautia	s__Blautia_coccoides	genotype	GPX4	-0.000169943	0.000129962	0.202894	0.608754	30	9
k__Bacteria	p__Firmicutes	c__Bacilli	o__Lactobacillales	f__Lactobacillaceae	g__Ligilactobacillus	s__Ligilactobacillus_murinus	genotype	GPX4	0.104822	0.0803519	0.203932	0.608754	30	30
k__Bacteria	p__Bacteroidetes	c__Bacteroidia	o__Bacteroidales	f__Muribaculaceae	g__Muribaculum	s__Muribaculum_intestinale	genotype	GPX4	-0.00342341	0.00262941	0.204797	0.608754	30	23
k__Bacteria	p__Bacteroidetes	c__Bacteroidia	o__Bacteroidales	f__Muribaculaceae	g__Duncaniella	s__Duncaniella_freteri	sex	female	-0.000475424	0.000367962	0.208157	0.609477	30	15
k__Bacteria	p__Firmicutes	c__Clostridia	o__Clostridiales	f__Lachnospiraceae	g__Lachnospiraceae_unclassified	s__Lachnospiraceae_bacterium_MD308	sex	female	0.000561417	0.000435154	0.208802	0.609477	30	16
k__Bacteria	p__Actinobacteria	c__Coriobacteriia	o__Eggerthellales	f__Eggerthellaceae	g__Adlercreutzia	s__Adlercreutzia_muris	genotype	DKO	-0.00502987	0.0039187	0.211068	0.61059	30	26
k__Bacteria	p__Firmicutes	c__Bacilli	o__Lactobacillales	f__Lactobacillaceae	g__Ligilactobacillus	s__Ligilactobacillus_murinus	genotype	RXRa	-0.108432	0.0849931	0.213761	0.610797	30	30
k__Bacteria	p__Firmicutes	c__Clostridia	o__Clostridiales	f__Clostridiales_unclassified	g__Clostridiales_unclassified	s__Clostridiales_bacterium	genotype	DKO	0.000153162	0.000120848	0.216694	0.610797	30	12
k__Bacteria	p__Firmicutes	c__Bacilli	o__Lactobacillales	f__Enterococcaceae	g__Enterococcus	s__Enterococcus_faecalis	genotype	GPX4	0.000801143	0.000632263	0.216795	0.610797	30	9
k__Bacteria	p__Actinobacteria	c__Coriobacteriia	o__Eggerthellales	f__Eggerthellaceae	g__Adlercreutzia	s__Adlercreutzia_muris	genotype	GPX4	0.00453511	0.00368222	0.22955	0.633566	30	26
k__Bacteria	p__Firmicutes	c__Bacilli	o__Bacillales	f__Staphylococcaceae	g__Mammaliicoccus	s__Mammaliicoccus_sciuri	sex	female	-0.00378362	0.00307992	0.230707	0.633566	30	9
k__Bacteria	p__Firmicutes	c__Bacilli	o__Lactobacillales	f__Streptococcaceae	g__Streptococcus	s__Streptococcus_danieliae	genotype	GPX4	0.0575331	0.0470189	0.232505	0.633566	30	30
k__Bacteria	p__Actinobacteria	c__Coriobacteriia	o__Eggerthellales	f__Eggerthellaceae	g__Enterorhabdus	s__Enterorhabdus_sp_P55	sex	female	0.000357405	0.000292441	0.233051	0.633566	30	19
k__Bacteria	p__Bacteroidetes	c__Bacteroidia	o__Bacteroidales	f__Bacteroidales_unclassified	g__GGB24146	s__GGB24146_SGB35950	genotype	DKO	0.00160315	0.00131855	0.235401	0.633566	30	27
k__Bacteria	p__Bacteroidetes	c__Bacteroidia	o__Bacteroidales	f__Bacteroidales_unclassified	g__GGB24149	s__GGB24149_SGB35953	genotype	GPX4	-0.000436718	0.000361627	0.238484	0.633566	30	23
k__Bacteria	p__Firmicutes	c__CFGB9618	o__OFGB9618	f__FGB9618	g__GGB28779	s__GGB28779_SGB41432	genotype	GPX4	-0.000654904	0.000542393	0.238565	0.633566	30	9
k__Bacteria	p__Firmicutes	c__Clostridia	o__Clostridiales	f__Peptostreptococcaceae	g__Romboutsia	s__Romboutsia_ilealis	sex	female	0.047616	0.0397913	0.242671	0.639232	30	15
k__Bacteria	p__Firmicutes	c__Clostridia	o__Clostridiales	f__Lachnospiraceae	g__Lachnospiraceae_unclassified	s__Lachnospiraceae_bacterium	genotype	GPX4	-0.0015895	0.00134003	0.246708	0.644624	30	20
k__Bacteria	p__Proteobacteria	c__Betaproteobacteria	o__Burkholderiales	f__Sutterellaceae	g__Parasutterella	s__Parasutterella_sp_NM82_D38	sex	female	0.00224551	0.0019045	0.249474	0.646637	30	16
k__Bacteria	p__Proteobacteria	c__Betaproteobacteria	o__Burkholderiales	f__Sutterellaceae	g__Parasutterella	s__Parasutterella_excrementihominis	genotype	DKO	-0.000539664	0.00046044	0.252221	0.648568	30	7
k__Bacteria	p__Bacteroidetes	c__Bacteroidia	o__Bacteroidales	f__Rikenellaceae	g__GGB27792	s__GGB27792_SGB40208	sex	female	-0.000415884	0.000360635	0.259735	0.658719	30	10
k__Bacteria	p__Bacteroidetes	c__Bacteroidia	o__Bacteroidales	f__Bacteroidaceae	g__Bacteroides	s__Bacteroides_uniformis	sex	female	-0.000545925	0.000474865	0.261171	0.658719	30	12
k__Bacteria	p__Firmicutes	c__Bacilli	o__Lactobacillales	f__Streptococcaceae	g__Streptococcus	s__Streptococcus_danieliae	genotype	RXRa	-0.0570425	0.0497348	0.262268	0.658719	30	30
k__Bacteria	p__Bacteroidetes	c__Bacteroidia	o__Bacteroidales	f__Tannerellaceae	g__Parabacteroides	s__Parabacteroides_goldsteinii	sex	female	-0.00105327	0.000930048	0.268172	0.668368	30	20
k__Bacteria	p__Bacteroidetes	c__Bacteroidia	o__Bacteroidales	f__Muribaculaceae	g__Paramuribaculum	s__Paramuribaculum_intestinale	genotype	GPX4	-0.00486266	0.00434804	0.274047	0.677795	30	14
k__Bacteria	p__Bacteroidetes	c__Bacteroidia	o__Bacteroidales	f__Muribaculaceae	g__Duncaniella	s__Duncaniella_freteri	genotype	GPX4	-0.000526968	0.000475037	0.27785	0.677842	30	15
k__Bacteria	p__Bacteroidetes	c__CFGB636	o__OFGB636	f__FGB636	g__GGB14001	s__GGB14001_SGB21428	sex	female	0.0306587	0.027661	0.27825	0.677842	30	27
k__Bacteria	p__Bacteria_unclassified	c__Bacteria_unclassified	o__Bacteria_unclassified	f__Bacteria_unclassified	g__Bacteria_unclassified	s__bacterium_1XD42_54	genotype	DKO	0.000214689	0.00019752	0.28744	0.695005	30	8
k__Bacteria	p__Bacteroidetes	c__CFGB9395	o__OFGB9395	f__FGB9395	g__GGB27929	s__GGB27929_SGB40368	genotype	GPX4	-0.00260393	0.0024158	0.291381	0.696944	30	27
k__Bacteria	p__Bacteria_unclassified	c__Bacteria_unclassified	o__Bacteria_unclassified	f__Bacteria_unclassified	g__Bacteria_unclassified	s__bacterium_J10_2018	genotype	DKO	-0.00376041	0.00349734	0.292544	0.696944	30	9
k__Bacteria	p__Firmicutes	c__CFGB9618	o__OFGB9618	f__FGB9618	g__GGB28779	s__GGB28779_SGB41432	genotype	DKO	-0.000614209	0.000577227	0.297468	0.703502	30	9
k__Bacteria	p__Firmicutes	c__Clostridia	o__Clostridiales	f__Lachnospiraceae	g__GGB28870	s__GGB28870_SGB41546	genotype	RXRa	-0.000472855	0.000453177	0.306737	0.714925	30	8
k__Bacteria	p__Firmicutes	c__Clostridia	o__Clostridiales	f__Clostridiales_unclassified	g__Clostridiales_unclassified	s__Clostridiales_bacterium_Marseille_P5551	genotype	RXRa	0.000248563	0.000239017	0.308322	0.714925	30	20
k__Bacteria	p__Proteobacteria	c__Betaproteobacteria	o__Burkholderiales	f__Sutterellaceae	g__Turicimonas	s__Turicimonas_muris	sex	female	-0.00289987	0.00279201	0.308918	0.714925	30	18
k__Bacteria	p__Firmicutes	c__Erysipelotrichia	o__Erysipelotrichales	f__Erysipelotrichaceae	g__GGB29468	s__GGB29468_SGB42247	genotype	DKO	-0.0629577	0.0616632	0.317037	0.727399	30	10
k__Bacteria	p__Bacteroidetes	c__Bacteroidia	o__Bacteroidales	f__Muribaculaceae	g__Duncaniella	s__Duncaniella_muris	genotype	DKO	-0.00108393	0.00106559	0.318798	0.727399	30	20
k__Bacteria	p__Firmicutes	c__CFGB9644	o__OFGB9644	f__FGB9644	g__GGB28949	s__GGB28949_SGB41655	sex	female	-0.000112746	0.000111651	0.322263	0.730161	30	7
k__Bacteria	p__Proteobacteria	c__Betaproteobacteria	o__Burkholderiales	f__Sutterellaceae	g__Turicimonas	s__Turicimonas_muris	genotype	RXRa	0.00379086	0.00381267	0.329613	0.736529	30	18
k__Bacteria	p__Firmicutes	c__Clostridia	o__Clostridiales	f__Lachnospiraceae	g__GGB28769	s__GGB28769_SGB41421	sex	female	-0.000185111	0.000186178	0.329619	0.736529	30	14
k__Bacteria	p__Bacteroidetes	c__Bacteroidia	o__Bacteroidales	f__Tannerellaceae	g__Parabacteroides	s__Parabacteroides_distasonis	sex	female	-0.000634279	0.000641517	0.332275	0.737376	30	17
k__Bacteria	p__Bacteroidetes	c__Bacteroidia	o__Bacteroidales	f__Rikenellaceae	g__Rikenellaceae_unclassified	s__Rikenellaceae_bacterium	sex	female	-0.00153387	0.00156028	0.334992	0.73835	30	13
k__Bacteria	p__Firmicutes	c__Clostridia	o__Clostridiales	f__Ruminococcaceae	g__GGB30457	s__GGB30457_SGB43523	sex	female	-0.000829101	0.000859841	0.344156	0.750631	30	7
k__Bacteria	p__Proteobacteria	c__Deltaproteobacteria	o__Desulfovibrionales	f__Desulfovibrionaceae	g__Desulfovibrionaceae_unclassified	s__Desulfovibrionaceae_unclassified_SGB40890	genotype	RXRa	6.06648e-05	6.32277e-05	0.346512	0.750631	30	10
k__Bacteria	p__Bacteroidetes	c__Bacteroidia	o__Bacteroidales	f__Muribaculaceae	g__Muribaculaceae_unclassified	s__Muribaculaceae_bacterium_Isolate_013_NCI	genotype	RXRa	0.000409159	0.000427348	0.347514	0.750631	30	23
k__Bacteria	p__Proteobacteria	c__Gammaproteobacteria	o__Enterobacterales	f__Enterobacteriaceae	g__Escherichia	s__Escherichia_coli	sex	female	-0.000434194	0.000463681	0.358022	0.760912	30	8
k__Bacteria	p__Bacteroidetes	c__Bacteroidia	o__Bacteroidales	f__Muribaculaceae	g__Muribaculaceae_unclassified	s__Muribaculaceae_bacterium_Isolate_013_NCI	genotype	DKO	-0.000400339	0.000429959	0.360702	0.760912	30	23
k__Bacteria	p__Proteobacteria	c__Betaproteobacteria	o__Burkholderiales	f__Sutterellaceae	g__Parasutterella	s__Parasutterella_excrementihominis	sex	female	0.000311781	0.000335132	0.361101	0.760912	30	7
k__Bacteria	p__Deferribacteres	c__Deferribacteres	o__Deferribacterales	f__Deferribacteraceae	g__Mucispirillum	s__Mucispirillum_schaedleri	sex	female	-0.000891303	0.000959208	0.361668	0.760912	30	11
k__Bacteria	p__Proteobacteria	c__CFGB9469	o__OFGB9469	f__FGB9469	g__GGB28310	s__GGB28310_SGB40880	sex	female	0.00148818	0.00161755	0.366355	0.7658	30	17
k__Bacteria	p__Proteobacteria	c__Betaproteobacteria	o__Burkholderiales	f__Sutterellaceae	g__Parasutterella	s__Parasutterella_excrementihominis	genotype	RXRa	-0.000414952	0.000457644	0.373215	0.775139	30	7
k__Bacteria	p__Firmicutes	c__Clostridia	o__Clostridiales	f__Peptostreptococcaceae	g__Romboutsia	s__Romboutsia_ilealis	genotype	RXRa	-0.0488315	0.0543376	0.377403	0.778845	30	15
k__Bacteria	p__Firmicutes	c__Clostridia	o__Clostridiales	f__Lachnospiraceae	g__GGB28870	s__GGB28870_SGB41546	genotype	GPX4	-0.000375446	0.00042843	0.389193	0.783133	30	8
k__Bacteria	p__Bacteria_unclassified	c__Bacteria_unclassified	o__Bacteria_unclassified	f__Bacteria_unclassified	g__Bacteria_unclassified	s__bacterium_1XD42_76	genotype	RXRa	-0.000109781	0.000126895	0.39519	0.783133	30	9
k__Bacteria	p__Firmicutes	c__Clostridia	o__Clostridiales	f__Lachnospiraceae	g__GGB28793	s__GGB28793_SGB41446	genotype	GPX4	9.80373e-05	0.000113525	0.396031	0.783133	30	8
k__Bacteria	p__Proteobacteria	c__Deltaproteobacteria	o__Desulfovibrionales	f__Desulfovibrionaceae	g__GGB28317	s__GGB28317_SGB40889	sex	female	-4.62545e-05	5.36271e-05	0.3966	0.783133	30	9
k__Bacteria	p__Bacteroidetes	c__Bacteroidia	o__Bacteroidales	f__Bacteroidales_unclassified	g__GGB27890	s__GGB27890_SGB40324	genotype	DKO	0.000354333	0.000414779	0.401068	0.783133	30	19
k__Bacteria	p__Firmicutes	c__Clostridia	o__Clostridiales	f__Lachnospiraceae	g__Lachnospiraceae_unclassified	s__Lachnospiraceae_bacterium_WCA_9_b2	genotype	GPX4	-0.000242673	0.000284083	0.401089	0.783133	30	7
k__Bacteria	p__Firmicutes	c__Bacilli	o__Lactobacillales	f__Lactobacillaceae	g__Ligilactobacillus	s__Ligilactobacillus_murinus	genotype	DKO	-0.0726803	0.0855124	0.403426	0.783133	30	30
k__Bacteria	p__Actinobacteria	c__Coriobacteriia	o__Eggerthellales	f__Eggerthellaceae	g__Enterorhabdus	s__Enterorhabdus_sp_P55	genotype	DKO	-0.000341067	0.000401786	0.404006	0.783133	30	19
k__Bacteria	p__Firmicutes	c__Bacilli	o__Lactobacillales	f__Lactobacillaceae	g__Ligilactobacillus	s__Ligilactobacillus_salivarius	sex	female	-0.000317416	0.000374596	0.404836	0.783133	30	18
k__Bacteria	p__Actinobacteria	c__Coriobacteriia	o__Eggerthellales	f__Eggerthellaceae	g__Eggerthellaceae_unclassified	s__Eggerthellaceae_bacterium	genotype	GPX4	-0.000111558	0.000131816	0.405403	0.783133	30	20
k__Bacteria	p__Proteobacteria	c__Deltaproteobacteria	o__Desulfovibrionales	f__Desulfovibrionaceae	g__GGB28317	s__GGB28317_SGB40889	genotype	GPX4	5.85085e-05	6.92323e-05	0.406069	0.783133	30	9
k__Bacteria	p__Firmicutes	c__Clostridia	o__Clostridiales	f__Lachnospiraceae	g__Dorea	s__Dorea_sp_5_2	genotype	GPX4	0.000325887	0.000392927	0.414736	0.793593	30	13
k__Bacteria	p__Bacteroidetes	c__Bacteroidia	o__Bacteroidales	f__Bacteroidales_unclassified	g__GGB24146	s__GGB24146_SGB35950	sex	female	0.000789495	0.00095971	0.418491	0.793593	30	27
k__Bacteria	p__Bacteroidetes	c__Bacteroidia	o__Bacteroidales	f__Muribaculaceae	g__Muribaculaceae_unclassified	s__Muribaculaceae_bacterium_Isolate_013_NCI	sex	female	0.000257246	0.000312947	0.418841	0.793593	30	23
k__Bacteria	p__Firmicutes	c__Clostridia	o__Clostridiales	f__Lachnospiraceae	g__Blautia	s__Blautia_coccoides	genotype	DKO	-0.000112339	0.000138308	0.424325	0.799309	30	9
k__Bacteria	p__Bacteroidetes	c__Bacteroidia	o__Bacteroidales	f__Bacteroidales_unclassified	g__GGB27893	s__GGB27893_SGB40327	genotype	GPX4	-0.000181422	0.000224998	0.427658	0.800932	30	21
k__Bacteria	p__Firmicutes	c__Clostridia	o__Clostridiales	f__Lachnospiraceae	g__Lachnospiraceae_unclassified	s__Lachnospiraceae_bacterium_WCA_9_b2	genotype	DKO	-0.000239576	0.000302328	0.435561	0.804621	30	7
k__Bacteria	p__Actinobacteria	c__Coriobacteriia	o__Eggerthellales	f__Eggerthellaceae	g__Adlercreutzia	s__Adlercreutzia_caecicola	genotype	DKO	4.17085e-05	5.33384e-05	0.441581	0.804621	30	12
k__Bacteria	p__Firmicutes	c__Bacilli	o__Bacillales	f__Staphylococcaceae	g__Staphylococcus	s__Staphylococcus_xylosus	genotype	DKO	-0.000334036	0.000430153	0.444709	0.804621	30	11
k__Bacteria	p__Proteobacteria	c__Betaproteobacteria	o__Burkholderiales	f__Alcaligenaceae	g__Bordetella	s__Bordetella_pseudohinzii	sex	female	-0.00315988	0.00410039	0.448148	0.804621	30	13
k__Bacteria	p__Firmicutes	c__Clostridia	o__Clostridiales	f__Ruminococcaceae	g__GGB30466	s__GGB30466_SGB43546	genotype	RXRa	-0.000179895	0.000233947	0.449123	0.804621	30	11
k__Bacteria	p__Firmicutes	c__Clostridia	o__Clostridiales	f__Lachnospiraceae	g__Lachnospiraceae_unclassified	s__Lachnospiraceae_bacterium_MD308	genotype	DKO	0.000456486	0.00059786	0.452291	0.804621	30	16
k__Bacteria	p__Firmicutes	c__Clostridia	o__Clostridiales	f__Clostridiaceae	g__Clostridiaceae_unclassified	s__Clostridiaceae_bacterium	genotype	DKO	-0.000497791	0.000652968	0.452984	0.804621	30	7
k__Bacteria	p__Firmicutes	c__Bacilli	o__Lactobacillales	f__Streptococcaceae	g__Streptococcus	s__Streptococcus_danieliae	genotype	DKO	-0.0380847	0.0500386	0.453714	0.804621	30	30
k__Bacteria	p__Firmicutes	c__Clostridia	o__Clostridiales	f__Lachnospiraceae	g__Dorea	s__Dorea_sp_5_2	sex	female	-0.000229663	0.00030436	0.457552	0.804621	30	13
k__Bacteria	p__Firmicutes	c__Bacilli	o__Lactobacillales	f__Lactobacillaceae	g__Lactobacillus	s__Lactobacillus_johnsonii	genotype	DKO	0.0262528	0.0347988	0.457646	0.804621	30	15
k__Bacteria	p__Proteobacteria	c__Betaproteobacteria	o__Burkholderiales	f__Sutterellaceae	g__Turicimonas	s__Turicimonas_muris	genotype	GPX4	-0.00271641	0.00360447	0.458115	0.804621	30	18
k__Bacteria	p__Bacteroidetes	c__Bacteroidia	o__Bacteroidales	f__Bacteroidales_unclassified	g__GGB27885	s__GGB27885_SGB40319	genotype	DKO	-3.69705e-05	4.94984e-05	0.462089	0.804621	30	9
k__Bacteria	p__Bacteroidetes	c__Bacteroidia	o__Bacteroidales	f__Muribaculaceae	g__Duncaniella	s__Duncaniella_freteri	genotype	RXRa	0.000371327	0.000502475	0.466791	0.804621	30	15
k__Bacteria	p__Bacteroidetes	c__Bacteroidia	o__Bacteroidales	f__Muribaculaceae	g__Muribaculum	s__Muribaculum_gordoncarteri	genotype	RXRa	-0.000201154	0.000274822	0.47101	0.804621	30	10
k__Bacteria	p__Actinobacteria	c__Coriobacteriia	o__Eggerthellales	f__Eggerthellaceae	g__Adlercreutzia	s__Adlercreutzia_caecimuris	genotype	RXRa	0.00164746	0.00226267	0.473313	0.804621	30	25
k__Bacteria	p__Firmicutes	c__Clostridia	o__Clostridiales	f__Lachnospiraceae	g__Lachnospiraceae_unclassified	s__Lachnospiraceae_bacterium	genotype	RXRa	-0.00101977	0.00141743	0.478538	0.804621	30	20
k__Bacteria	p__Firmicutes	c__Bacilli	o__Bacillales	f__Staphylococcaceae	g__Staphylococcus	s__Staphylococcus_xylosus	sex	female	0.000222438	0.000313087	0.483991	0.804621	30	11
k__Bacteria	p__Bacteroidetes	c__Bacteroidia	o__Bacteroidales	f__Bacteroidales_unclassified	g__GGB27885	s__GGB27885_SGB40319	genotype	RXRa	3.46929e-05	4.91978e-05	0.487222	0.804621	30	9
k__Bacteria	p__Bacteroidetes	c__Bacteroidia	o__Bacteroidales	f__Bacteroidales_unclassified	g__GGB24132	s__GGB24132_SGB35935	genotype	GPX4	-0.00498073	0.00707166	0.487742	0.804621	30	27
k__Bacteria	p__Bacteroidetes	c__Bacteroidia	o__Bacteroidales	f__Muribaculaceae	g__Muribaculum	s__Muribaculum_gordoncarteri	genotype	GPX4	-0.000181613	0.000259815	0.490998	0.804621	30	10
k__Bacteria	p__Bacteroidetes	c__CFGB9384	o__OFGB9384	f__FGB9384	g__GGB27861	s__GGB27861_SGB40295	genotype	DKO	-0.000328568	0.000470195	0.491133	0.804621	30	26
k__Bacteria	p__Bacteroidetes	c__Bacteroidia	o__Bacteroidales	f__Bacteroidales_unclassified	g__GGB27873	s__GGB27873_SGB40307	genotype	DKO	-0.000393619	0.000563395	0.491216	0.804621	30	25
k__Bacteria	p__Bacteroidetes	c__Bacteroidia	o__Bacteroidales	f__Muribaculaceae	g__Muribaculum	s__Muribaculum_intestinale	genotype	RXRa	0.00193863	0.00278129	0.492217	0.804621	30	23
k__Bacteria	p__Firmicutes	c__Bacilli	o__Lactobacillales	f__Lactobacillaceae	g__Lactobacillus	s__Lactobacillus_johnsonii	genotype	RXRa	-0.0239984	0.0345875	0.494175	0.804621	30	15
k__Bacteria	p__Proteobacteria	c__Alphaproteobacteria	o__Alphaproteobacteria_unclassified	f__Alphaproteobacteria_unclassified	g__GGB30667	s__GGB30667_SGB43809	sex	female	0.000190812	0.000276137	0.495928	0.804621	30	16
k__Bacteria	p__Bacteroidetes	c__Bacteroidia	o__Bacteroidales	f__Muribaculaceae	g__Duncaniella	s__Duncaniella_muris	genotype	GPX4	-0.000691865	0.00100128	0.495946	0.804621	30	20
k__Bacteria	p__Bacteria_unclassified	c__Bacteria_unclassified	o__Bacteria_unclassified	f__Bacteria_unclassified	g__Bacteria_unclassified	s__bacterium_D16_76	genotype	GPX4	9.3807e-05	0.000135994	0.49668	0.804621	30	13
k__Bacteria	p__Firmicutes	c__Bacilli	o__Lactobacillales	f__Streptococcaceae	g__Streptococcus	s__Streptococcus_equinus	sex	female	-0.000946096	0.001407	0.507483	0.813851	30	23
k__Bacteria	p__Proteobacteria	c__Betaproteobacteria	o__Burkholderiales	f__Sutterellaceae	g__Parasutterella	s__Parasutterella_sp_NM82_D38	genotype	RXRa	-0.00173536	0.00260071	0.510717	0.813851	30	16
k__Bacteria	p__Bacteroidetes	c__Bacteroidia	o__Bacteroidales	f__Muribaculaceae	g__Muribaculaceae_unclassified	s__Muribaculaceae_bacterium	sex	female	0.000464613	0.000700446	0.513203	0.813851	30	25
k__Bacteria	p__Firmicutes	c__Bacilli	o__Lactobacillales	f__Lactobacillaceae	g__Lactobacillus	s__Lactobacillus_johnsonii	genotype	GPX4	-0.0215467	0.0326988	0.515955	0.813851	30	15
k__Bacteria	p__Bacteroidetes	c__Bacteroidia	o__Bacteroidales	f__Muribaculaceae	g__Muribaculaceae_unclassified	s__Muribaculaceae_bacterium	genotype	GPX4	0.000594008	0.000904272	0.517253	0.813851	30	25
k__Bacteria	p__Firmicutes	c__Clostridia	o__Clostridiales	f__Lachnospiraceae	g__GGB28766	s__GGB28766_SGB41417	sex	female	0.000660651	0.0010062	0.517449	0.813851	30	23
k__Bacteria	p__Proteobacteria	c__Alphaproteobacteria	o__Alphaproteobacteria_unclassified	f__Alphaproteobacteria_unclassified	g__GGB30667	s__GGB30667_SGB43809	genotype	DKO	-0.000244436	0.000379386	0.525253	0.822136	30	16
k__Bacteria	p__Firmicutes	c__Clostridia	o__Clostridiales	f__Lachnospiraceae	g__Dorea	s__Dorea_sp_5_2	genotype	RXRa	-0.000253035	0.000415622	0.548143	0.852664	30	13
k__Bacteria	p__Firmicutes	c__Erysipelotrichia	o__Erysipelotrichales	f__Erysipelotrichaceae	g__Erysipelotrichaceae_unclassified	s__Erysipelotrichaceae_bacterium	sex	female	-0.0161488	0.0270679	0.556137	0.852664	30	19
k__Bacteria	p__Bacteroidetes	c__CFGB9395	o__OFGB9395	f__FGB9395	g__GGB27929	s__GGB27929_SGB40368	genotype	DKO	0.0015238	0.00257096	0.558706	0.852664	30	27
k__Bacteria	p__Firmicutes	c__Clostridia	o__Clostridiales	f__Lachnospiraceae	g__Lachnospiraceae_unclassified	s__Lachnospiraceae_bacterium	genotype	DKO	0.000841222	0.00142609	0.560566	0.852664	30	20
k__Bacteria	p__Bacteria_unclassified	c__Bacteria_unclassified	o__Bacteria_unclassified	f__Bacteria_unclassified	g__Bacteria_unclassified	s__bacterium_J10_2018	genotype	GPX4	-0.00193748	0.00328629	0.560774	0.852664	30	9
k__Bacteria	p__Proteobacteria	c__Betaproteobacteria	o__Burkholderiales	f__Sutterellaceae	g__Parasutterella	s__Parasutterella_excrementihominis	genotype	GPX4	0.000254167	0.000432654	0.562163	0.852664	30	7
k__Bacteria	p__Actinobacteria	c__Coriobacteriia	o__Eggerthellales	f__Eggerthellaceae	g__Adlercreutzia	s__Adlercreutzia_mucosicola	sex	female	0.000600676	0.00102518	0.563179	0.852664	30	26
k__Bacteria	p__Bacteroidetes	c__Bacteroidia	o__Bacteroidales	f__Bacteroidaceae	g__Bacteroides	s__Bacteroides_acidifaciens	genotype	RXRa	-0.000436871	0.000755601	0.568317	0.85289	30	12
k__Bacteria	p__Proteobacteria	c__CFGB9469	o__OFGB9469	f__FGB9469	g__GGB28310	s__GGB28310_SGB40880	genotype	GPX4	-0.00120651	0.00208825	0.568593	0.85289	30	17
k__Bacteria	p__Firmicutes	c__Bacilli	o__Lactobacillales	f__Lactobacillaceae	g__Limosilactobacillus	s__Limosilactobacillus_reuteri	genotype	RXRa	-0.0185208	0.0325835	0.574828	0.858269	30	8
k__Bacteria	p__Firmicutes	c__Bacilli	o__Lactobacillales	f__Lactobacillaceae	g__Limosilactobacillus	s__Limosilactobacillus_fermentum	sex	female	-6.27882e-05	0.00011216	0.580593	0.859958	30	8
k__Bacteria	p__Bacteroidetes	c__Bacteroidia	o__Bacteroidales	f__Bacteroidales_unclassified	g__GGB27872	s__GGB27872_SGB40306	genotype	GPX4	-3.20958e-05	5.74367e-05	0.581268	0.859958	30	17
k__Bacteria	p__Firmicutes	c__Erysipelotrichia	o__Erysipelotrichales	f__Erysipelotrichaceae	g__GGB29468	s__GGB29468_SGB42247	genotype	RXRa	-0.0338041	0.0612887	0.58615	0.863239	30	10
k__Bacteria	p__Actinobacteria	c__Coriobacteriia	o__Eggerthellales	f__Eggerthellaceae	g__Adlercreutzia	s__Adlercreutzia_mucosicola	genotype	GPX4	-0.000702199	0.0013235	0.600403	0.87771	30	26
k__Bacteria	p__Firmicutes	c__Bacilli	o__Lactobacillales	f__Lactobacillaceae	g__Limosilactobacillus	s__Limosilactobacillus_reuteri	genotype	GPX4	-0.0161592	0.0308043	0.604498	0.87771	30	8
k__Bacteria	p__Bacteroidetes	c__Bacteroidia	o__Bacteroidales	f__Bacteroidales_unclassified	g__GGB24132	s__GGB24132_SGB35935	genotype	DKO	0.00391476	0.00752583	0.607516	0.87771	30	27
k__Bacteria	p__Firmicutes	c__CFGB9644	o__OFGB9644	f__FGB9644	g__GGB28949	s__GGB28949_SGB41655	genotype	DKO	7.94234e-05	0.000153398	0.609178	0.87771	30	7
k__Bacteria	p__Actinobacteria	c__Coriobacteriia	o__Eggerthellales	f__Eggerthellaceae	g__Eggerthellaceae_unclassified	s__Eggerthellaceae_bacterium	sex	female	5.28145e-05	0.000102104	0.609521	0.87771	30	20
k__Bacteria	p__Firmicutes	c__Bacilli	o__Bacillales	f__Staphylococcaceae	g__Staphylococcus	s__Staphylococcus_xylosus	genotype	RXRa	-0.000219301	0.00042754	0.612499	0.878097	30	11
k__Bacteria	p__Bacteroidetes	c__Bacteroidia	o__Bacteroidales	f__Bacteroidales_unclassified	g__GGB27890	s__GGB27890_SGB40324	sex	female	-0.000149293	0.000301898	0.62526	0.892442	30	19
k__Bacteria	p__Proteobacteria	c__Alphaproteobacteria	o__Alphaproteobacteria_unclassified	f__Alphaproteobacteria_unclassified	g__GGB30667	s__GGB30667_SGB43809	genotype	RXRa	-0.000179291	0.000377082	0.638581	0.907457	30	16
k__Bacteria	p__Bacteroidetes	c__Bacteroidia	o__Bacteroidales	f__Bacteroidales_unclassified	g__Phocaeicola	s__Phocaeicola_sartorii	genotype	GPX4	-2.265e-05	4.82731e-05	0.642989	0.909732	30	9
k__Bacteria	p__Actinobacteria	c__Coriobacteriia	o__Coriobacteriales	f__Atopobiaceae	g__Atopobiaceae_unclassified	s__Atopobiaceae_bacterium_FL090493	sex	female	-0.0181357	0.0398624	0.653067	0.914875	30	28
k__Bacteria	p__Proteobacteria	c__CFGB9468	o__OFGB9468	f__FGB9468	g__GGB28308	s__GGB28308_SGB40878	genotype	GPX4	0.00158358	0.00350045	0.654887	0.914875	30	23
k__Bacteria	p__Firmicutes	c__Clostridia	o__Clostridiales	f__Lachnospiraceae	g__GGB28793	s__GGB28793_SGB41446	genotype	RXRa	-5.42891e-05	0.000120082	0.655096	0.914875	30	8
k__Bacteria	p__Bacteroidetes	c__Bacteroidia	o__Bacteroidales	f__Muribaculaceae	g__Muribaculaceae_unclassified	s__Muribaculaceae_bacterium_Isolate_110_HZI	sex	female	3.83554e-05	8.57845e-05	0.658643	0.915882	30	12
k__Bacteria	p__Firmicutes	c__Clostridia	o__Clostridiales	f__Ruminococcaceae	g__GGB30466	s__GGB30466_SGB43546	genotype	DKO	-0.000101603	0.000235377	0.669688	0.918193	30	11
k__Bacteria	p__Actinobacteria	c__Coriobacteriia	o__Eggerthellales	f__Eggerthellaceae	g__Adlercreutzia	s__Adlercreutzia_muris	genotype	RXRa	0.00164957	0.0038949	0.675537	0.918193	30	26
k__Bacteria	p__Bacteroidetes	c__CFGB9395	o__OFGB9395	f__FGB9395	g__GGB27929	s__GGB27929_SGB40368	sex	female	0.000784618	0.00187127	0.678581	0.918193	30	27
k__Bacteria	p__Proteobacteria	c__Deltaproteobacteria	o__Desulfovibrionales	f__Desulfovibrionaceae	g__Desulfovibrionaceae_unclassified	s__Desulfovibrionaceae_unclassified_SGB40890	genotype	DKO	2.63269e-05	6.3614e-05	0.682511	0.918193	30	10
k__Bacteria	p__Firmicutes	c__Bacilli	o__Lactobacillales	f__Enterococcaceae	g__Enterococcus	s__Enterococcus_faecalis	genotype	DKO	-0.000275757	0.000672869	0.685426	0.918193	30	9
k__Bacteria	p__Firmicutes	c__Clostridia	o__Clostridiales	f__Clostridiales_unclassified	g__Clostridiales_unclassified	s__Clostridiales_bacterium	genotype	GPX4	-4.64169e-05	0.000113556	0.686197	0.918193	30	12
k__Bacteria	p__Firmicutes	c__Bacilli	o__Lactobacillales	f__Streptococcaceae	g__Streptococcus	s__Streptococcus_azizii	genotype	RXRa	-0.000739575	0.00183085	0.689684	0.918193	30	14
k__Bacteria	p__Proteobacteria	c__Betaproteobacteria	o__Burkholderiales	f__Sutterellaceae	g__Turicimonas	s__Turicimonas_muris	genotype	DKO	-0.00154929	0.00383596	0.689731	0.918193	30	18
k__Bacteria	p__Firmicutes	c__Bacilli	o__Lactobacillales	f__Enterococcaceae	g__Enterococcus	s__Enterococcus_faecalis	genotype	RXRa	-0.000269537	0.000668783	0.690355	0.918193	30	9
k__Bacteria	p__Bacteria_unclassified	c__Bacteria_unclassified	o__Bacteria_unclassified	f__Bacteria_unclassified	g__Bacteria_unclassified	s__bacterium_1XD42_76	genotype	GPX4	4.8343e-05	0.000119965	0.690392	0.918193	30	9
k__Bacteria	p__Firmicutes	c__Bacilli	o__Lactobacillales	f__Streptococcaceae	g__Streptococcus	s__Streptococcus_danieliae	sex	female	-0.014281	0.0364207	0.698298	0.918193	30	30
k__Bacteria	p__Bacteroidetes	c__Bacteroidia	o__Bacteroidales	f__Bacteroidales_unclassified	g__GGB27890	s__GGB27890_SGB40324	genotype	RXRa	-0.000161425	0.00041226	0.698701	0.918193	30	19
k__Bacteria	p__Actinobacteria	c__Coriobacteriia	o__Coriobacteriales	f__Atopobiaceae	g__Atopobiaceae_unclassified	s__Atopobiaceae_bacterium_FL090493	genotype	DKO	0.0214255	0.0547672	0.698957	0.918193	30	28
k__Bacteria	p__Actinobacteria	c__Coriobacteriia	o__Eggerthellales	f__Eggerthellaceae	g__Enterorhabdus	s__Enterorhabdus_sp_P55	genotype	GPX4	-0.000142285	0.00037754	0.709448	0.918193	30	19
k__Bacteria	p__Bacteroidetes	c__Bacteroidia	o__Bacteroidales	f__Bacteroidales_unclassified	g__GGB27890	s__GGB27890_SGB40324	genotype	GPX4	-0.000145951	0.000389748	0.711209	0.918193	30	19
k__Bacteria	p__Bacteroidetes	c__Bacteroidia	o__Bacteroidales	f__Tannerellaceae	g__Parabacteroides	s__Parabacteroides_distasonis	genotype	RXRa	-0.000325366	0.000876032	0.713462	0.918193	30	17
k__Bacteria	p__Bacteroidetes	c__Bacteroidia	o__Bacteroidales	f__Bacteroidales_unclassified	g__GGB24132	s__GGB24132_SGB35935	sex	female	-0.00201576	0.00547769	0.715974	0.918193	30	27
k__Bacteria	p__Actinobacteria	c__Coriobacteriia	o__Eggerthellales	f__Eggerthellaceae	g__Enterorhabdus	s__Enterorhabdus_sp_P55	genotype	RXRa	-0.000146785	0.000399346	0.716293	0.918193	30	19
k__Bacteria	p__Firmicutes	c__Erysipelotrichia	o__Erysipelotrichales	f__Erysipelotrichaceae	g__Erysipelotrichaceae_unclassified	s__Erysipelotrichaceae_bacterium	genotype	RXRa	-0.0135543	0.0369629	0.716928	0.918193	30	19
k__Bacteria	p__Bacteroidetes	c__Bacteroidia	o__Bacteroidales	f__Rikenellaceae	g__GGB27792	s__GGB27792_SGB40208	genotype	RXRa	-0.000180552	0.00049247	0.716984	0.918193	30	10
k__Bacteria	p__Bacteroidetes	c__Bacteroidia	o__Bacteroidales	f__Rikenellaceae	g__Rikenellaceae_unclassified	s__Rikenellaceae_bacterium	genotype	DKO	0.00076834	0.00214369	0.723038	0.9223	30	13
k__Bacteria	p__Actinobacteria	c__Coriobacteriia	o__Eggerthellales	f__Eggerthellaceae	g__Adlercreutzia	s__Adlercreutzia_caecimuris	genotype	DKO	0.000796843	0.00227649	0.729247	0.926573	30	25
k__Bacteria	p__Firmicutes	c__Clostridia	o__Clostridiales	f__Ruminococcaceae	g__GGB30466	s__GGB30466_SGB43546	genotype	GPX4	-7.49908e-05	0.000221172	0.737396	0.9292	30	11
k__Bacteria	p__Actinobacteria	c__Coriobacteriia	o__Eggerthellales	f__Eggerthellaceae	g__Eggerthellaceae_unclassified	s__Eggerthellaceae_bacterium	genotype	DKO	4.68281e-05	0.000140282	0.741303	0.9292	30	20
k__Bacteria	p__Bacteria_unclassified	c__Bacteria_unclassified	o__Bacteria_unclassified	f__Bacteria_unclassified	g__Bacteria_unclassified	s__bacterium_1XD42_76	genotype	DKO	4.24548e-05	0.00012767	0.742257	0.9292	30	9
k__Bacteria	p__Firmicutes	c__Clostridia	o__Clostridiales	f__Ruminococcaceae	g__GGB30457	s__GGB30457_SGB43523	genotype	RXRa	-0.000389619	0.00117417	0.742787	0.9292	30	7
k__Bacteria	p__Firmicutes	c__Clostridia	o__Clostridiales	f__Lachnospiraceae	g__GGB28870	s__GGB28870_SGB41546	genotype	DKO	-0.000149469	0.000455946	0.745775	0.929351	30	8
k__Bacteria	p__Proteobacteria	c__Betaproteobacteria	o__Burkholderiales	f__Sutterellaceae	g__Parasutterella	s__Parasutterella_sp_NM82_D38	genotype	DKO	-0.000837623	0.0026166	0.751538	0.932944	30	16
k__Bacteria	p__Firmicutes	c__Bacilli	o__Lactobacillales	f__Streptococcaceae	g__Streptococcus	s__Streptococcus_equinus	genotype	RXRa	-0.000607398	0.00192135	0.754527	0.933079	30	23
k__Bacteria	p__Bacteroidetes	c__Bacteroidia	o__Bacteroidales	f__Bacteroidaceae	g__Bacteroides	s__Bacteroides_uniformis	genotype	DKO	0.000198681	0.00065242	0.763245	0.938477	30	12
k__Bacteria	p__Firmicutes	c__Clostridia	o__Clostridiales	f__Peptostreptococcaceae	g__Romboutsia	s__Romboutsia_ilealis	genotype	DKO	-0.0164165	0.0546696	0.766442	0.938477	30	15
k__Bacteria	p__Firmicutes	c__Clostridia	o__Clostridiales	f__Clostridiales_unclassified	g__Clostridiales_unclassified	s__Clostridiales_bacterium_Marseille_P5551	sex	female	5.22952e-05	0.000175032	0.767581	0.938477	30	20
k__Bacteria	p__Proteobacteria	c__CFGB9468	o__OFGB9468	f__FGB9468	g__GGB28308	s__GGB28308_SGB40878	genotype	RXRa	-0.00106551	0.00370264	0.775895	0.945075	30	23
k__Bacteria	p__Bacteroidetes	c__CFGB9384	o__OFGB9384	f__FGB9384	g__GGB27861	s__GGB27861_SGB40295	genotype	GPX4	-0.000123429	0.00044182	0.782263	0.948404	30	26
k__Bacteria	p__Proteobacteria	c__Gammaproteobacteria	o__Enterobacterales	f__Enterobacteriaceae	g__Escherichia	s__Escherichia_coli	genotype	DKO	0.000174683	0.000637055	0.786181	0.948404	30	8
k__Bacteria	p__Proteobacteria	c__Deltaproteobacteria	o__Desulfovibrionales	f__Desulfovibrionaceae	g__GGB28317	s__GGB28317_SGB40889	genotype	DKO	2.00839e-05	7.36787e-05	0.787409	0.948404	30	9
k__Bacteria	p__Firmicutes	c__Bacilli	o__Lactobacillales	f__Lactobacillaceae	g__Ligilactobacillus	s__Ligilactobacillus_salivarius	genotype	RXRa	-0.000130336	0.000511534	0.800967	0.955786	30	18
k__Bacteria	p__Deferribacteres	c__Deferribacteres	o__Deferribacterales	f__Deferribacteraceae	g__Mucispirillum	s__Mucispirillum_schaedleri	genotype	RXRa	-0.000327202	0.00130986	0.804784	0.955786	30	11
k__Bacteria	p__Bacteroidetes	c__Bacteroidia	o__Bacteroidales	f__Bacteroidaceae	g__Bacteroides	s__Bacteroides_uniformis	genotype	RXRa	-0.000161589	0.000648458	0.805251	0.955786	30	12
k__Bacteria	p__Firmicutes	c__Clostridia	o__Clostridiales	f__Lachnospiraceae	g__GGB28793	s__GGB28793_SGB41446	genotype	DKO	3.00922e-05	0.000120816	0.805338	0.955786	30	8
k__Bacteria	p__Firmicutes	c__Clostridia	o__Clostridiales	f__Lachnospiraceae	g__GGB28766	s__GGB28766_SGB41417	genotype	RXRa	0.000301583	0.00137403	0.828052	0.975989	30	23
k__Bacteria	p__Firmicutes	c__Bacilli	o__Bacillales	f__Staphylococcaceae	g__Mammaliicoccus	s__Mammaliicoccus_sciuri	genotype	DKO	0.000926154	0.00423152	0.828528	0.975989	30	9
k__Bacteria	p__Firmicutes	c__Erysipelotrichia	o__Erysipelotrichales	f__Erysipelotrichaceae	g__Faecalibaculum	s__Faecalibaculum_rodentium	genotype	DKO	-0.0199531	0.0944527	0.834405	0.975989	30	21
k__Bacteria	p__Actinobacteria	c__Coriobacteriia	o__Eggerthellales	f__Eggerthellaceae	g__Adlercreutzia	s__Adlercreutzia_caecicola	genotype	RXRa	-1.11989e-05	5.30144e-05	0.834411	0.975989	30	12
k__Bacteria	p__Bacteroidetes	c__Bacteroidia	o__Bacteroidales	f__Muribaculaceae	g__Muribaculaceae_unclassified	s__Muribaculaceae_bacterium	genotype	DKO	0.000197149	0.000962348	0.839339	0.978222	30	25
k__Bacteria	p__Bacteroidetes	c__Bacteroidia	o__Bacteroidales	f__Muribaculaceae	g__Muribaculaceae_unclassified	s__Muribaculaceae_bacterium_Isolate_110_HZI	genotype	DKO	-2.25884e-05	0.00011786	0.849561	0.986587	30	12
k__Bacteria	p__Verrucomicrobia	c__Verrucomicrobiae	o__Verrucomicrobiales	f__Akkermansiaceae	g__Akkermansia	s__Akkermansia_muciniphila	genotype	GPX4	-0.00698229	0.0389598	0.859211	0.99024	30	27
k__Bacteria	p__Bacteroidetes	c__Bacteroidia	o__Bacteroidales	f__Muribaculaceae	g__GGB14014	s__GGB14014_SGB21441	genotype	DKO	0.00248835	0.0147025	0.866965	0.99024	30	27
k__Bacteria	p__Proteobacteria	c__CFGB9468	o__OFGB9468	f__FGB9468	g__GGB28308	s__GGB28308_SGB40878	genotype	DKO	-0.00060516	0.00372526	0.872259	0.99024	30	23
k__Bacteria	p__Firmicutes	c__Bacilli	o__Bacillales	f__Staphylococcaceae	g__Mammaliicoccus	s__Mammaliicoccus_sciuri	genotype	RXRa	-0.000671013	0.00420582	0.874522	0.99024	30	9
k__Bacteria	p__Firmicutes	c__Bacilli	o__Lactobacillales	f__Lactobacillaceae	g__Limosilactobacillus	s__Limosilactobacillus_fermentum	genotype	RXRa	-2.3468e-05	0.000153162	0.879452	0.99024	30	8
k__Bacteria	p__Proteobacteria	c__Gammaproteobacteria	o__Enterobacterales	f__Enterobacteriaceae	g__Escherichia	s__Escherichia_coli	genotype	RXRa	-9.68547e-05	0.000633186	0.879655	0.99024	30	8
k__Bacteria	p__Proteobacteria	c__Betaproteobacteria	o__Burkholderiales	f__Alcaligenaceae	g__Bordetella	s__Bordetella_pseudohinzii	genotype	DKO	0.000854354	0.00563355	0.880676	0.99024	30	13
k__Bacteria	p__Bacteroidetes	c__Bacteroidia	o__Bacteroidales	f__Bacteroidales_unclassified	g__GGB27885	s__GGB27885_SGB40319	genotype	GPX4	-6.35986e-06	4.65113e-05	0.892333	0.99024	30	9
k__Bacteria	p__Firmicutes	c__CFGB9644	o__OFGB9644	f__FGB9644	g__GGB28949	s__GGB28949_SGB41655	genotype	RXRa	-1.9395e-05	0.000152467	0.899793	0.99024	30	7
k__Bacteria	p__Proteobacteria	c__Betaproteobacteria	o__Burkholderiales	f__Alcaligenaceae	g__Bordetella	s__Bordetella_pseudohinzii	genotype	RXRa	-0.000687318	0.00559933	0.903287	0.99024	30	13
k__Bacteria	p__Bacteroidetes	c__Bacteroidia	o__Bacteroidales	f__Tannerellaceae	g__Parabacteroides	s__Parabacteroides_distasonis	genotype	DKO	-0.000105855	0.000881384	0.905363	0.99024	30	17
k__Bacteria	p__Actinobacteria	c__Coriobacteriia	o__Eggerthellales	f__Eggerthellaceae	g__Adlercreutzia	s__Adlercreutzia_mucosicola	genotype	DKO	-0.000167987	0.0014085	0.906017	0.99024	30	26
k__Bacteria	p__Proteobacteria	c__CFGB9469	o__OFGB9469	f__FGB9469	g__GGB28310	s__GGB28310_SGB40880	genotype	RXRa	0.00026202	0.00220886	0.906523	0.99024	30	17
k__Bacteria	p__Bacteroidetes	c__Bacteroidia	o__Bacteroidales	f__Muribaculaceae	g__GGB14014	s__GGB14014_SGB21441	sex	female	0.00120787	0.0107013	0.911034	0.99024	30	27
k__Bacteria	p__Firmicutes	c__Clostridia	o__Clostridiales	f__Lachnospiraceae	g__GGB28769	s__GGB28769_SGB41421	genotype	RXRa	-2.59019e-05	0.000254238	0.919664	0.99024	30	14
k__Bacteria	p__Bacteroidetes	c__Bacteroidia	o__Bacteroidales	f__Muribaculaceae	g__Muribaculaceae_unclassified	s__Muribaculaceae_bacterium_Isolate_013_NCI	genotype	GPX4	3.80324e-05	0.000404012	0.925751	0.99024	30	23
k__Bacteria	p__Bacteroidetes	c__Bacteroidia	o__Bacteroidales	f__Bacteroidales_unclassified	g__GGB27873	s__GGB27873_SGB40307	genotype	RXRa	4.84768e-05	0.000559973	0.931703	0.99024	30	25
k__Bacteria	p__Bacteroidetes	c__Bacteroidia	o__Bacteroidales	f__Bacteroidales_unclassified	g__GGB24132	s__GGB24132_SGB35935	genotype	RXRa	0.000626419	0.00748013	0.933927	0.99024	30	27
k__Bacteria	p__Bacteroidetes	c__Bacteroidia	o__Bacteroidales	f__Tannerellaceae	g__Parabacteroides	s__Parabacteroides_goldsteinii	genotype	RXRa	-0.000105077	0.00127004	0.934721	0.99024	30	20
k__Bacteria	p__Bacteroidetes	c__Bacteroidia	o__Bacteroidales	f__Tannerellaceae	g__Parabacteroides	s__Parabacteroides_goldsteinii	genotype	DKO	0.000102272	0.0012778	0.936844	0.99024	30	20
k__Bacteria	p__Firmicutes	c__Bacilli	o__Lactobacillales	f__Streptococcaceae	g__Streptococcus	s__Streptococcus_azizii	genotype	DKO	0.000145354	0.00184204	0.937733	0.99024	30	14
k__Bacteria	p__Bacteroidetes	c__Bacteroidia	o__Bacteroidales	f__Bacteroidales_unclassified	g__Phocaeicola	s__Phocaeicola_sartorii	genotype	RXRa	3.822e-06	5.10614e-05	0.940929	0.99024	30	9
k__Bacteria	p__Firmicutes	c__CFGB9618	o__OFGB9618	f__FGB9618	g__GGB28779	s__GGB28779_SGB41432	sex	female	-3.09748e-05	0.000420136	0.941815	0.99024	30	9
k__Bacteria	p__Firmicutes	c__Bacilli	o__Lactobacillales	f__Lactobacillaceae	g__Ligilactobacillus	s__Ligilactobacillus_murinus	sex	female	-0.00443509	0.0622403	0.94376	0.99024	30	30
k__Bacteria	p__Firmicutes	c__Clostridia	o__Clostridiales	f__Lachnospiraceae	g__GGB28766	s__GGB28766_SGB41417	genotype	GPX4	-8.96401e-05	0.001299	0.945533	0.99024	30	23
k__Bacteria	p__Bacteria_unclassified	c__Bacteria_unclassified	o__Bacteria_unclassified	f__Bacteria_unclassified	g__Bacteria_unclassified	s__bacterium_D16_76	genotype	DKO	-9.41676e-06	0.000144728	0.948639	0.99024	30	13
k__Bacteria	p__Bacteroidetes	c__Bacteroidia	o__Bacteroidales	f__Rikenellaceae	g__Rikenellaceae_unclassified	s__Rikenellaceae_bacterium	genotype	RXRa	-0.000138328	0.00213067	0.948752	0.99024	30	13
k__Bacteria	p__Firmicutes	c__Bacilli	o__Bacillales	f__Staphylococcaceae	g__Staphylococcus	s__Staphylococcus_xylosus	genotype	GPX4	-2.49648e-05	0.000404194	0.951242	0.99024	30	11
k__Bacteria	p__Deferribacteres	c__Deferribacteres	o__Deferribacterales	f__Deferribacteraceae	g__Mucispirillum	s__Mucispirillum_schaedleri	genotype	DKO	7.76392e-05	0.00131786	0.95349	0.99024	30	11
k__Bacteria	p__Firmicutes	c__Clostridia	o__Clostridiales	f__Lachnospiraceae	g__Lachnospiraceae_unclassified	s__Lachnospiraceae_bacterium_MD308	genotype	GPX4	-3.10627e-05	0.000561781	0.956344	0.99024	30	16
k__Bacteria	p__Bacteroidetes	c__Bacteroidia	o__Bacteroidales	f__Bacteroidaceae	g__Bacteroides	s__Bacteroides_acidifaciens	genotype	DKO	3.83043e-05	0.000760217	0.960215	0.99024	30	12
k__Bacteria	p__Firmicutes	c__Clostridia	o__Clostridiales	f__Lachnospiraceae	g__GGB28769	s__GGB28769_SGB41421	genotype	GPX4	1.18141e-05	0.000240355	0.961188	0.99024	30	14
k__Bacteria	p__Firmicutes	c__Clostridia	o__Clostridiales	f__Ruminococcaceae	g__GGB30457	s__GGB30457_SGB43523	genotype	DKO	-5.55383e-05	0.00118134	0.962876	0.99024	30	7
k__Bacteria	p__Firmicutes	c__Bacilli	o__Lactobacillales	f__Lactobacillaceae	g__Limosilactobacillus	s__Limosilactobacillus_fermentum	genotype	DKO	-7.1127e-06	0.000154098	0.963552	0.99024	30	8
k__Bacteria	p__Bacteroidetes	c__Bacteroidia	o__Bacteroidales	f__Bacteroidales_unclassified	g__GGB27872	s__GGB27872_SGB40306	genotype	DKO	-2.55006e-06	6.11255e-05	0.967055	0.99024	30	17
k__Bacteria	p__Firmicutes	c__Clostridia	o__Clostridiales	f__Lachnospiraceae	g__Blautia	s__Blautia_coccoides	genotype	RXRa	-5.61093e-06	0.000137468	0.967767	0.99024	30	9
k__Bacteria	p__Firmicutes	c__Bacilli	o__Lactobacillales	f__Lactobacillaceae	g__Ligilactobacillus	s__Ligilactobacillus_salivarius	genotype	DKO	-1.72692e-05	0.000514659	0.973499	0.99024	30	18
k__Bacteria	p__Firmicutes	c__Clostridia	o__Clostridiales	f__Lachnospiraceae	g__Lachnospiraceae_unclassified	s__Lachnospiraceae_bacterium_WCA_9_b2	sex	female	-6.63465e-06	0.00022005	0.976186	0.99024	30	7
k__Bacteria	p__Firmicutes	c__Bacilli	o__Lactobacillales	f__Enterococcaceae	g__Enterococcus	s__Enterococcus_faecalis	sex	female	1.38004e-05	0.000489749	0.977743	0.99024	30	9
k__Bacteria	p__Actinobacteria	c__Coriobacteriia	o__Eggerthellales	f__Eggerthellaceae	g__Eggerthellaceae_unclassified	s__Eggerthellaceae_bacterium	genotype	RXRa	-3.32608e-06	0.00013943	0.981158	0.99024	30	20
k__Bacteria	p__Proteobacteria	c__Deltaproteobacteria	o__Desulfovibrionales	f__Desulfovibrionaceae	g__Desulfovibrionaceae_unclassified	s__Desulfovibrionaceae_unclassified_SGB40890	genotype	GPX4	-1.21549e-06	5.97751e-05	0.983938	0.99024	30	10
k__Bacteria	p__Bacteroidetes	c__Bacteroidia	o__Bacteroidales	f__Bacteroidales_unclassified	g__GGB24146	s__GGB24146_SGB35950	genotype	GPX4	-2.35585e-05	0.00123898	0.984981	0.99024	30	27
k__Bacteria	p__Bacteria_unclassified	c__Bacteria_unclassified	o__Bacteria_unclassified	f__Bacteria_unclassified	g__Bacteria_unclassified	s__bacterium_1XD42_54	genotype	GPX4	3.04859e-06	0.000185601	0.987025	0.99024	30	8
k__Bacteria	p__Firmicutes	c__Bacilli	o__Lactobacillales	f__Streptococcaceae	g__Streptococcus	s__Streptococcus_equinus	genotype	DKO	-2.73994e-05	0.00193308	0.988804	0.99024	30	23
k__Bacteria	p__Bacteroidetes	c__Bacteroidia	o__Bacteroidales	f__Rikenellaceae	g__GGB27792	s__GGB27792_SGB40208	genotype	DKO	6.12214e-06	0.000495479	0.99024	0.99024	30	10
