# Supplementary material for: Metabolic stress sensing by epithelial RXRα links westernization of diet with Crohn’s disease
Source: Cell Metab. Author manuscript; Available in PMC 2026 Mar 30. (PMC13034575; doi:10.1016/j.cmet.2025.11.008)
Supplement: Table S4. MAasLin2 output of differential abundance analysis testing at the pathway level, related to Figures 4 and S5 [file NIHMS2140806-supplement-Table_S4__MAasLin2_output_of_differential_abundance_analysis_testing_at_the_pathway_level__related_to_Figures_4_and_S5.xlsx]

## Sheet: Table S4
Table S4. Maaslin2 output of differential abundance analysis testing at pathway level. The Linear model contained genotype and mice sex as fixed effects.
MetaCyc Ids	Pathway Name	Covariate	Reference	beta coefficient	stderr	pval	FDR	N	N.not.zero
METH-ACETATE-PWY	methanogenesis from acetate	genotype	RXRa	1.18258	0.288181	0.000379542	0.417496	30	8
FUCCAT-PWY	fucose degradation	genotype	RXRa	58.0954	16.5023	0.00167723	0.489082	30	24
PWY-7383	anaerobic energy metabolism (invertebrates, cytosol)	genotype	RXRa	43.8954	12.5052	0.00172103	0.489082	30	26
PWY0-162	superpathway of pyrimidine ribonucleotides de novo biosynthesis	genotype	RXRa	52.0762	14.8914	0.00177848	0.489082	30	29
PWY-8178	pentose phosphate pathway (non-oxidative branch) II	genotype	RXRa	92.8393	31.3479	0.00662078	0.6502	30	29
TCA	TCA cycle I (prokaryotic)	genotype	GPX4	1.08197	0.368737	0.00706726	0.6502	30	7
PANTO-PWY	phosphopantothenate biosynthesis I	genotype	RXRa	128.01	43.6548	0.00710015	0.6502	30	29
NONOXIPENT-PWY	pentose phosphate pathway (non-oxidative branch) I	genotype	RXRa	96.439	32.9493	0.00719262	0.6502	30	29
PANTOSYN-PWY	superpathway of coenzyme A biosynthesis I (bacteria)	genotype	RXRa	130.477	45.7616	0.00860642	0.6502	30	29
COMPLETE-ARO-PWY	superpathway of aromatic amino acid biosynthesis	genotype	RXRa	123.393	43.4946	0.00890123	0.6502	30	28
PWY0-166	superpathway of pyrimidine deoxyribonucleotides de novo biosynthesis (E. coli)	genotype	DKO	6.8959	2.43973	0.0091235	0.6502	30	30
PWY-7184	pyrimidine deoxyribonucleotides de novo biosynthesis I	genotype	DKO	5.88365	2.10318	0.00976693	0.6502	30	30
PWY-6545	pyrimidine deoxyribonucleotides de novo biosynthesis III	genotype	DKO	5.7406	2.05435	0.00983881	0.6502	30	30
HISTSYN-PWY	L-histidine biosynthesis	genotype	RXRa	93.5988	33.5749	0.00999231	0.6502	30	29
PWY0-1241	ADP-L-glycero-&beta;-D-manno-heptose biosynthesis	genotype	RXRa	87.4199	31.5214	0.0103351	0.6502	30	26
PWY-5675	nitrate reduction V (assimilatory)	genotype	GPX4	1.20721	0.435941	0.0104358	0.6502	30	9
PWY-6703	preQ0 biosynthesis	genotype	RXRa	94.3293	34.4767	0.011275	0.6502	30	29
P461-PWY	hexitol fermentation to lactate, formate, ethanol and acetate	genotype	GPX4	4.00293	1.47293	0.0117665	0.6502	30	12
FASYN-ELONG-PWY	fatty acid elongation -- saturated	genotype	GPX4	4.55763	1.68804	0.0122594	0.6502	30	25
PWY-7315	dTDP-N-acetylthomosamine biosynthesis	sex	female	1.94697	0.721947	0.0123484	0.6502	30	19
ARGSYNBSUB-PWY	L-arginine biosynthesis II (acetyl cycle)	genotype	RXRa	185.22	69.4565	0.0132381	0.6502	30	29
PWY-6700	queuosine biosynthesis I (de novo)	genotype	RXRa	127.449	48.2308	0.0139962	0.6502	30	29
PWY-7211	superpathway of pyrimidine deoxyribonucleotides de novo biosynthesis	genotype	DKO	3.54945	1.34731	0.014256	0.6502	30	26
1CMET2-PWY	folate transformations III (E. coli)	genotype	RXRa	108.925	41.6419	0.0148803	0.6502	30	29
CALVIN-PWY	Calvin-Benson-Bassham cycle	genotype	RXRa	55.0142	21.3376	0.0162075	0.6502	30	29
HSERMETANA-PWY	L-methionine biosynthesis III	genotype	RXRa	93.9067	36.5415	0.0165204	0.6502	30	29
ARO-PWY	chorismate biosynthesis I	genotype	RXRa	155.468	61.0386	0.0173974	0.6502	30	29
COA-PWY	coenzyme A biosynthesis I (prokaryotic)	genotype	RXRa	162.687	64.2098	0.0179311	0.6502	30	30
NONMEVIPP-PWY	methylerythritol phosphate pathway I	genotype	RXRa	148.11	59.1993	0.0192613	0.6502	30	29
PWY-6163	chorismate biosynthesis from 3-dehydroquinate	genotype	RXRa	135.778	54.5033	0.0197292	0.6502	30	29
PWY-2942	L-lysine biosynthesis III	genotype	RXRa	158.375	63.866	0.020239	0.6502	30	29
PWY-5188	tetrapyrrole biosynthesis I (from glutamate)	genotype	RXRa	87.0377	35.3411	0.0210229	0.6502	30	29
PWY-5097	L-lysine biosynthesis VI	genotype	RXRa	154.655	63.5551	0.022444	0.6502	30	29
ARGSYN-PWY	L-arginine biosynthesis I (via L-ornithine)	genotype	RXRa	148.976	61.2359	0.022473	0.6502	30	29
PWY-7977	L-methionine biosynthesis IV	sex	female	68.4273	28.332	0.0233683	0.6502	30	29
PWY-7977	L-methionine biosynthesis IV	genotype	RXRa	90.6329	38.6891	0.0274124	0.6502	30	29
PWY-7953	UDP-N-acetylmuramoyl-pentapeptide biosynthesis III (meso-diaminopimelate containing)	genotype	RXRa	119.12	51.0687	0.0280205	0.6502	30	29
PWY-5188	tetrapyrrole biosynthesis I (from glutamate)	sex	female	60.3434	25.8802	0.0280752	0.6502	30	29
HISDEG-PWY	L-histidine degradation I	sex	female	18.3401	7.92184	0.0291022	0.6502	30	25
HEME-BIOSYNTHESIS-II	heme b biosynthesis I (aerobic)	genotype	GPX4	1.94104	0.844963	0.0302573	0.6502	30	15
PWY-6121	5-aminoimidazole ribonucleotide biosynthesis I	genotype	RXRa	198.853	86.845	0.0307485	0.6502	30	29
PWY-2941	L-lysine biosynthesis II	genotype	GPX4	-113.525	50.0827	0.0323127	0.6502	30	29
GLUCOSE1PMETAB-PWY	glucose and glucose-1-phosphate degradation	genotype	DKO	44.1338	19.5348	0.0328383	0.6502	30	11
RHAMCAT-PWY	L-rhamnose degradation I	genotype	RXRa	4.17973	1.88052	0.0355151	0.6502	30	14
PWY-3841	folate transformations II (plants)	genotype	RXRa	171.87	77.3921	0.0356577	0.6502	30	29
POLYAMSYN-PWY	superpathway of polyamine biosynthesis I	genotype	GPX4	0.886988	0.400779	0.0362407	0.6502	30	13
PWY0-1241	ADP-L-glycero-&beta;-D-manno-heptose biosynthesis	sex	female	50.8307	23.0831	0.0371052	0.6502	30	26
1CMET2-PWY	folate transformations III (E. coli)	sex	female	67.0846	30.4943	0.0372767	0.6502	30	29
PWY-6122	5-aminoimidazole ribonucleotide biosynthesis II	genotype	RXRa	194.167	88.5552	0.0378587	0.6502	30	29
PWY-6277	superpathway of 5-aminoimidazole ribonucleotide biosynthesis	genotype	RXRa	194.167	88.5552	0.0378587	0.6502	30	29
PWY-6703	preQ0 biosynthesis	sex	female	55.3469	25.2472	0.0378915	0.6502	30	29
PWY1ZNC-1	assimilatory sulfate reduction IV	genotype	GPX4	1.50165	0.691083	0.0394713	0.6502	30	9
PWY-7315	dTDP-N-acetylthomosamine biosynthesis	genotype	RXRa	2.13997	0.985865	0.0396583	0.6502	30	19
PWY-5973	cis-vaccenate biosynthesis	sex	female	20.7116	9.59914	0.0407602	0.6502	30	27
ARGININE-SYN4-PWY	L-ornithine biosynthesis II	genotype	GPX4	2.96711	1.37904	0.0412849	0.6502	30	18
PWY-6700	queuosine biosynthesis I (de novo)	sex	female	75.769	35.3193	0.0418362	0.6502	30	29
PWY-7221	guanosine ribonucleotides de novo biosynthesis	genotype	RXRa	158.67	73.9968	0.0419211	0.6502	30	30
PWY-6992	1,5-anhydrofructose degradation	genotype	RXRa	2.36188	1.10186	0.0419872	0.6502	30	14
PWY-7953	UDP-N-acetylmuramoyl-pentapeptide biosynthesis III (meso-diaminopimelate containing)	sex	female	79.6353	37.3975	0.0432472	0.6502	30	29
PWY-5136	fatty acid &beta;-oxidation II (plant peroxisome)	genotype	GPX4	2.96755	1.40354	0.0446328	0.6502	30	19
PWY-6387	UDP-N-acetylmuramoyl-pentapeptide biosynthesis I (meso-diaminopimelate containing)	sex	female	82.0294	38.8211	0.0447558	0.6502	30	30
PWY-7761	NAD salvage pathway II (PNC IV cycle)	genotype	GPX4	1.61811	0.765952	0.0447991	0.6502	30	19
GLUCARDEG-PWY	D-glucarate degradation I	genotype	GPX4	0.375405	0.177735	0.0448351	0.6502	30	7
PWY-702	L-methionine biosynthesis II	genotype	GPX4	1.92819	0.914587	0.0452003	0.6502	30	16
ARG+POLYAMINE-SYN	superpathway of arginine and polyamine biosynthesis	genotype	GPX4	1.50861	0.718182	0.0459279	0.6502	30	13
PWY-2941	L-lysine biosynthesis II	genotype	RXRa	111.193	52.9754	0.0460841	0.6502	30	29
GLUTORN-PWY	L-ornithine biosynthesis I	genotype	RXRa	102.253	48.7243	0.0461172	0.6502	30	29
PWY-7783	plasmalogen degradation	genotype	GPX4	0.628622	0.299619	0.0461692	0.6502	30	15
PWY-5981	CDP-diacylglycerol biosynthesis III	sex	female	34.3931	16.4905	0.0473764	0.6502	30	27
PWY-1269	CMP-3-deoxy-D-manno-octulosonate biosynthesis	genotype	GPX4	1.44453	0.696693	0.0485903	0.6502	30	15
PWY-8178	pentose phosphate pathway (non-oxidative branch) II	sex	female	47.517	22.956	0.0489413	0.6502	30	29
PWY66-429	fatty acid biosynthesis initiation (mitochondria)	sex	female	27.1062	13.1442	0.0497248	0.6502	30	29
PYRIDOXSYN-PWY	pyridoxal 5'-phosphate biosynthesis I	genotype	RXRa	8.58293	4.16249	0.04975	0.6502	30	17
PWY-7238	sucrose biosynthesis II	genotype	GPX4	-242.626	117.842	0.0500643	0.6502	30	29
CALVIN-PWY	Calvin-Benson-Bassham cycle	sex	female	32.1122	15.6255	0.0504571	0.6502	30	29
NONOXIPENT-PWY	pentose phosphate pathway (non-oxidative branch) I	sex	female	49.2828	24.1288	0.051783	0.6502	30	29
PWY-5686	UMP biosynthesis I	genotype	RXRa	195.411	96.1636	0.0529017	0.6502	30	29
PWY-7790	UMP biosynthesis II	genotype	RXRa	195.411	96.1636	0.0529017	0.6502	30	29
PWY-7791	UMP biosynthesis III	genotype	RXRa	195.411	96.1636	0.0529017	0.6502	30	29
PWY-7883	anhydromuropeptides recycling II	genotype	GPX4	1.07391	0.533712	0.0550978	0.6502	30	7
PWY-3781	aerobic respiration I (cytochrome c)	genotype	RXRa	20.4458	10.1727	0.0553548	0.6502	30	30
PEPTIDOGLYCANSYN-PWY	peptidoglycan biosynthesis I (meso-diaminopimelate containing)	genotype	RXRa	113.617	56.6298	0.0557552	0.6502	30	30
GLUTORN-PWY	L-ornithine biosynthesis I	genotype	GPX4	-92.2732	46.0637	0.0561138	0.6502	30	29
PEPTIDOGLYCANSYN-PWY	peptidoglycan biosynthesis I (meso-diaminopimelate containing)	sex	female	82.8964	41.4699	0.0565961	0.6502	30	30
PWY-6387	UDP-N-acetylmuramoyl-pentapeptide biosynthesis I (meso-diaminopimelate containing)	genotype	RXRa	105.491	53.0127	0.0576433	0.6502	30	30
PWY-7664	oleate biosynthesis IV (anaerobic)	genotype	GPX4	2.7097	1.36788	0.0586995	0.6502	30	24
KETOGLUCONMET-PWY	ketogluconate metabolism	genotype	GPX4	0.767177	0.389164	0.0598485	0.6502	30	8
PWY-6385	peptidoglycan biosynthesis III (mycobacteria)	genotype	RXRa	90.0897	45.7343	0.0600298	0.6502	30	29
PWY-5971	palmitate biosynthesis (type II fatty acid synthase)	genotype	GPX4	2.95761	1.5029	0.0602619	0.6502	30	12
REDCITCYC	TCA cycle VI (Helicobacter)	genotype	GPX4	0.303226	0.155058	0.0617804	0.6502	30	10
PWY-841	superpathway of purine nucleotides de novo biosynthesis I	genotype	RXRa	43.2974	22.1679	0.0620799	0.6502	30	29
PWY-7228	superpathway of guanosine nucleotides de novo biosynthesis I	genotype	RXRa	28.7764	14.8011	0.0632059	0.6502	30	30
TRNA-CHARGING-PWY	tRNA charging	genotype	RXRa	134.348	69.2493	0.0637315	0.6502	30	29
THISYNARA-PWY	superpathway of thiamine diphosphate biosynthesis III (eukaryotes)	genotype	DKO	9.81612	5.09163	0.0653018	0.6502	30	18
PWY-7229	superpathway of adenosine nucleotides de novo biosynthesis I	genotype	RXRa	49.5105	25.7392	0.0658702	0.6502	30	30
PYRIDNUCSYN-PWY	NAD de novo biosynthesis I (from aspartate)	sex	female	27.3741	14.244	0.0661002	0.6502	30	28
PWY-6282	palmitoleate biosynthesis I (from (5Z)-dodec-5-enoate)	genotype	GPX4	2.42733	1.26473	0.0664369	0.6502	30	24
PWY-6125	superpathway of guanosine nucleotides de novo biosynthesis II	genotype	RXRa	23.3002	12.1511	0.0666638	0.6502	30	29
COLANSYN-PWY	colanic acid building blocks biosynthesis	sex	female	9.01955	4.7043	0.0666954	0.6502	30	17
GLYOXYLATE-BYPASS	glyoxylate cycle	genotype	GPX4	0.638216	0.334563	0.0679921	0.6502	30	8
P41-PWY	pyruvate fermentation to acetate and (S)-lactate I	genotype	GPX4	-120.903	63.4127	0.0681274	0.6502	30	30
PWY-5100	pyruvate fermentation to acetate and lactate II	genotype	GPX4	-120.891	63.4179	0.0681744	0.6502	30	30
PWY-821	superpathway of sulfur amino acid biosynthesis (Saccharomyces cerevisiae)	genotype	GPX4	2.17881	1.14319	0.0682226	0.6502	30	7
PWY-7208	superpathway of pyrimidine nucleobases salvage	genotype	RXRa	20.052	10.5506	0.0689512	0.6502	30	30
PWY-6126	superpathway of adenosine nucleotides de novo biosynthesis II	genotype	RXRa	32.679	17.2034	0.0690864	0.6502	30	30
PWY-7210	pyrimidine deoxyribonucleotides biosynthesis from CTP	genotype	DKO	1.57655	0.830417	0.0692308	0.6502	30	26
RIBOSYN2-PWY	flavin biosynthesis I (bacteria and plants)	genotype	DKO	24.9759	13.1791	0.0696974	0.6502	30	21
PWY-7197	pyrimidine deoxyribonucleotide phosphorylation	genotype	RXRa	13.938	7.37031	0.0702543	0.6502	30	30
PWY-7663	gondoate biosynthesis (anaerobic)	sex	female	19.2671	10.2128	0.0708854	0.6502	30	29
GLUDEG-I-PWY	GABA shunt	genotype	DKO	20.1044	10.6798	0.0714619	0.6502	30	10
SULFATE-CYS-PWY	superpathway of sulfate assimilation and cysteine biosynthesis	genotype	GPX4	2.41747	1.28722	0.0720859	0.6502	30	10
HSERMETANA-PWY	L-methionine biosynthesis III	sex	female	50.1749	26.7593	0.0725153	0.6502	30	29
PWY-5103	L-isoleucine biosynthesis III	genotype	RXRa	160.008	85.3429	0.0725384	0.6502	30	29
PWY-7282	4-amino-2-methyl-5-diphosphomethylpyrimidine biosynthesis II	genotype	DKO	15.7198	8.3863	0.0725975	0.6502	30	20
PWY-5154	L-arginine biosynthesis III (via N-acetyl-L-citrulline)	genotype	DKO	7.83253	4.1803	0.0727106	0.6502	30	19
PWY-5918	superpathway of heme b biosynthesis from glutamate	genotype	GPX4	3.25882	1.74274	0.0732468	0.6502	30	12
COA-PWY-1	superpathway of coenzyme A biosynthesis III (mammals)	genotype	RXRa	115.145	62.0808	0.0754616	0.6502	30	29
PWY-7220	adenosine deoxyribonucleotides de novo biosynthesis II	genotype	RXRa	15.4743	8.36746	0.0762662	0.6502	30	30
PWY-7222	guanosine deoxyribonucleotides de novo biosynthesis II	genotype	RXRa	15.4743	8.36746	0.0762662	0.6502	30	30
PWY-6922	L-N&delta;-acetylornithine biosynthesis	genotype	GPX4	0.543906	0.294149	0.0763049	0.6502	30	8
PWY-5667	CDP-diacylglycerol biosynthesis I	sex	female	29.392	15.9047	0.0764665	0.6502	30	29
PWY0-1319	CDP-diacylglycerol biosynthesis II	sex	female	29.392	15.9047	0.0764665	0.6502	30	29
PWY0-845	superpathway of pyridoxal 5'-phosphate biosynthesis and salvage	genotype	RXRa	12.1615	6.58571	0.0766694	0.6502	30	17
PWY-7851	coenzyme A biosynthesis II (eukaryotic)	genotype	GPX4	-103.314	56.0247	0.0770557	0.6502	30	29
P124-PWY	Bifidobacterium shunt	genotype	DKO	14.8299	8.05968	0.0776705	0.6502	30	8
VALSYN-PWY	L-valine biosynthesis	genotype	GPX4	-174.077	94.8036	0.0782507	0.6502	30	29
PWY-6861	the visual cycle I (vertebrates)	genotype	RXRa	-0.117381	0.0641535	0.0792471	0.6502	30	10
PANTO-PWY	phosphopantothenate biosynthesis I	sex	female	58.3976	31.9684	0.0797048	0.6502	30	29
PWY-6922	L-N&delta;-acetylornithine biosynthesis	sex	female	-0.415851	0.227847	0.0799519	0.6502	30	8
COA-PWY-1	superpathway of coenzyme A biosynthesis III (mammals)	genotype	GPX4	-106.981	58.6908	0.0803167	0.6502	30	29
BRANCHED-CHAIN-AA-SYN-PWY	superpathway of branched chain amino acid biosynthesis	genotype	RXRa	159.871	87.7205	0.0803615	0.6502	30	29
PWY-7851	coenzyme A biosynthesis II (eukaryotic)	genotype	RXRa	107.855	59.2607	0.0807516	0.6502	30	29
GLYCOCAT-PWY	glycogen degradation I	genotype	DKO	10.1292	5.5786	0.0814246	0.6502	30	12
COBALSYN-PWY	superpathway of adenosylcobalamin salvage from cobinamide I	genotype	GPX4	21.2175	11.7532	0.0830923	0.6502	30	20
ILEUSYN-PWY	L-isoleucine biosynthesis I (from threonine)	genotype	GPX4	-156.097	86.5287	0.0832961	0.6502	30	29
PWY-5723	Rubisco shunt	genotype	GPX4	0.510063	0.283655	0.0842354	0.6502	30	8
ILEUSYN-PWY	L-isoleucine biosynthesis I (from threonine)	genotype	RXRa	164.553	91.5266	0.0842872	0.6502	30	29
ASPASN-PWY	superpathway of L-aspartate and L-asparagine biosynthesis	sex	female	13.4482	7.51783	0.0857652	0.6502	30	28
PWY-6897	thiamine diphosphate salvage II	sex	female	9.43112	5.27327	0.0858257	0.6502	30	23
BRANCHED-CHAIN-AA-SYN-PWY	superpathway of branched chain amino acid biosynthesis	genotype	GPX4	-148.275	82.9304	0.0859137	0.6502	30	29
UDPNAGSYN-PWY	UDP-N-acetyl-D-glucosamine biosynthesis I	genotype	GPX4	-120.408	67.4522	0.0863862	0.6502	30	30
PWY-6151	S-adenosyl-L-methionine salvage I	genotype	GPX4	-102.925	57.6985	0.0865928	0.6502	30	29
PWY-5103	L-isoleucine biosynthesis III	genotype	GPX4	-143.862	80.6827	0.0867248	0.6502	30	29
PWY-6519	8-amino-7-oxononanoate biosynthesis I	genotype	GPX4	0.985068	0.552588	0.0867934	0.6502	30	9
PWY-6292	superpathway of L-cysteine biosynthesis (mammalian)	genotype	DKO	22.5878	12.6873	0.0871779	0.6502	30	17
ARGSYN-PWY	L-arginine biosynthesis I (via L-ornithine)	genotype	GPX4	-103.003	57.8921	0.0873656	0.6502	30	29
PWY-5686	UMP biosynthesis I	genotype	GPX4	-161.281	90.9124	0.0882411	0.6502	30	29
PWY-7790	UMP biosynthesis II	genotype	GPX4	-161.281	90.9124	0.0882411	0.6502	30	29
PWY-7791	UMP biosynthesis III	genotype	GPX4	-161.281	90.9124	0.0882411	0.6502	30	29
PWY-I9	L-cysteine biosynthesis VI (from L-methionine)	genotype	DKO	29.8026	16.8231	0.0886637	0.6502	30	21
PWY-1861	formaldehyde assimilation II (assimilatory RuMP Cycle)	sex	female	15.1189	8.59321	0.0907442	0.661051	30	15
SO4ASSIM-PWY	assimilatory sulfate reduction I	genotype	GPX4	3.0341	1.73526	0.0926496	0.668298	30	13
PWY-6147	6-hydroxymethyl-dihydropterin diphosphate biosynthesis I	genotype	DKO	18.6034	10.6926	0.0941869	0.668298	30	15
PWY-5030	L-histidine degradation III	sex	female	18.9473	10.8967	0.0943708	0.668298	30	21
PWY0-1296	purine ribonucleosides degradation	genotype	GPX4	-103.754	60.0161	0.0961823	0.668298	30	30
PWY-7237	myo-, chiro- and scyllo-inositol degradation	genotype	GPX4	14.7388	8.52808	0.0962749	0.668298	30	15
PWY-3841	folate transformations II (plants)	genotype	GPX4	-125.395	73.166	0.0989329	0.668298	30	29
COA-PWY	coenzyme A biosynthesis I (prokaryotic)	genotype	GPX4	-104.002	60.7036	0.0990381	0.668298	30	30
PWY-922	mevalonate pathway I (eukaryotes and bacteria)	genotype	DKO	21.3526	12.603	0.102644	0.668298	30	12
COBALSYN-PWY	superpathway of adenosylcobalamin salvage from cobinamide I	sex	female	15.4209	9.10397	0.102717	0.668298	30	20
PWY-6969	TCA cycle V (2-oxoglutarate synthase)	sex	female	-1.37015	0.80919	0.102837	0.668298	30	15
P105-PWY	TCA cycle IV (2-oxoglutarate decarboxylase)	genotype	GPX4	0.73428	0.434015	0.103108	0.668298	30	9
THRESYN-PWY	superpathway of L-threonine biosynthesis	sex	female	20.787	12.3241	0.104104	0.668298	30	28
PWY-5659	GDP-mannose biosynthesis	sex	female	7.68261	4.55734	0.104284	0.668298	30	19
DTDPRHAMSYN-PWY	dTDP-&beta;-L-rhamnose biosynthesis	genotype	GPX4	-114.742	68.0718	0.104317	0.668298	30	30
FUCCAT-PWY	fucose degradation	sex	female	20.3564	12.0846	0.104534	0.668298	30	24
PWY-7385	1,3-propanediol biosynthesis (engineered)	genotype	RXRa	0.210313	0.124874	0.104589	0.668298	30	8
GLYCOGENSYNTH-PWY	glycogen biosynthesis I (from ADP-D-Glucose)	genotype	GPX4	-83.9527	49.8778	0.104791	0.668298	30	30
PWY-724	superpathway of L-lysine, L-threonine and L-methionine biosynthesis II	genotype	DKO	30.657	18.2595	0.105618	0.668298	30	26
PWY-6385	peptidoglycan biosynthesis III (mycobacteria)	sex	female	55.9248	33.4912	0.107428	0.668298	30	29
PWY-5910	superpathway of geranylgeranyldiphosphate biosynthesis I (via mevalonate)	genotype	DKO	21.378	12.8458	0.108557	0.668298	30	10
PWY-4984	urea cycle	genotype	GPX4	2.60937	1.57114	0.109242	0.668298	30	16
VALSYN-PWY	L-valine biosynthesis	genotype	RXRa	166.531	100.28	0.109272	0.668298	30	29
PWY-6124	inosine-5'-phosphate biosynthesis II	genotype	GPX4	-137.69	83.0718	0.109919	0.668298	30	29
PWY-6122	5-aminoimidazole ribonucleotide biosynthesis II	genotype	GPX4	-138.585	83.7195	0.110356	0.668298	30	29
PWY-6277	superpathway of 5-aminoimidazole ribonucleotide biosynthesis	genotype	GPX4	-138.585	83.7195	0.110356	0.668298	30	29
CITRULBIO-PWY	L-citrulline biosynthesis	genotype	GPX4	3.36409	2.03471	0.110765	0.668298	30	20
PWY-5920	superpathway of heme b biosynthesis from glycine	sex	female	-0.413824	0.250375	0.110874	0.668298	30	9
PWY-6123	inosine-5'-phosphate biosynthesis I	genotype	RXRa	148.547	90.017	0.111409	0.668298	30	30
PWY-2942	L-lysine biosynthesis III	genotype	GPX4	-99.5819	60.3786	0.111599	0.668298	30	29
PWY-6859	all-trans-farnesol biosynthesis	genotype	DKO	20.1878	12.2423	0.111655	0.668298	30	30
PWY-7115	C4 photosynthetic carbon assimilation cycle, NAD-ME type	genotype	DKO	-1.99442	1.21061	0.111979	0.668298	30	13
PWY-6123	inosine-5'-phosphate biosynthesis I	genotype	GPX4	-140.115	85.1015	0.112186	0.668298	30	30
PWY-5097	L-lysine biosynthesis VI	genotype	GPX4	-98.8152	60.0846	0.11257	0.668298	30	29
PWY-6124	inosine-5'-phosphate biosynthesis II	genotype	RXRa	144.458	87.8701	0.112697	0.668298	30	29
DTDPRHAMSYN-PWY	dTDP-&beta;-L-rhamnose biosynthesis	genotype	RXRa	118.258	72.0037	0.11303	0.668298	30	30
BIOTIN-BIOSYNTHESIS-PWY	biotin biosynthesis I	sex	female	-0.684505	0.41748	0.113611	0.668298	30	9
PWY-6121	5-aminoimidazole ribonucleotide biosynthesis I	genotype	GPX4	-133.619	82.1027	0.116177	0.679762	30	29
PWY-6609	adenine and adenosine salvage III	genotype	GPX4	-103.483	64.0256	0.118587	0.685863	30	30
PWY-6861	the visual cycle I (vertebrates)	genotype	DKO	-0.104195	0.0645455	0.119016	0.685863	30	10
NONMEVIPP-PWY	methylerythritol phosphate pathway I	genotype	GPX4	-90.3274	55.9666	0.119091	0.685863	30	29
ARO-PWY	chorismate biosynthesis I	genotype	GPX4	-92.9588	57.7055	0.119753	0.686084	30	29
PWY-6901	superpathway of glucose and xylose degradation	genotype	DKO	16.2317	10.0956	0.120438	0.686435	30	23
PWY-6163	chorismate biosynthesis from 3-dehydroquinate	genotype	GPX4	-82.6646	51.527	0.121209	0.687267	30	29
BIOTIN-BIOSYNTHESIS-PWY	biotin biosynthesis I	genotype	GPX4	0.85816	0.538965	0.123898	0.698697	30	9
PWY-6936	seleno-amino acid biosynthesis (plants)	genotype	DKO	40.2312	25.3532	0.125121	0.698697	30	23
POLYISOPRENSYN-PWY	polyisoprenoid biosynthesis (E. coli)	genotype	DKO	20.7311	13.1512	0.127512	0.698697	30	29
PWY-6857	retinol biosynthesis	genotype	RXRa	-0.267501	0.17012	0.128423	0.698697	30	12
ARGSYNBSUB-PWY	L-arginine biosynthesis II (acetyl cycle)	genotype	GPX4	-103.189	65.6637	0.128643	0.698697	30	29
PWY-6519	8-amino-7-oxononanoate biosynthesis I	sex	female	-0.67213	0.428033	0.128922	0.698697	30	9
PWY-6803	phosphatidylcholine acyl editing	genotype	GPX4	0.980588	0.626107	0.129881	0.698697	30	11
PANTOSYN-PWY	superpathway of coenzyme A biosynthesis I (bacteria)	sex	female	52.4767	33.5112	0.129933	0.698697	30	29
PWY-5695	inosine 5'-phosphate degradation	sex	female	30.0515	19.2222	0.130535	0.698697	30	30
PWY-6386	UDP-N-acetylmuramoyl-pentapeptide biosynthesis II (lysine-containing)	sex	female	54.7125	35.0022	0.130597	0.698697	30	29
PWY-7111	pyruvate fermentation to isobutanol (engineered)	genotype	DKO	20.6889	13.2398	0.130711	0.698697	30	28
FAO-PWY	fatty acid &beta;-oxidation I (generic)	genotype	GPX4	0.403245	0.258151	0.130847	0.698697	30	17
P161-PWY	acetylene degradation (anaerobic)	genotype	GPX4	1.23278	0.792686	0.13247	0.703949	30	11
TRNA-CHARGING-PWY	tRNA charging	genotype	GPX4	-100.591	65.4679	0.136978	0.724401	30	29
PWY-7383	anaerobic energy metabolism (invertebrates, cytosol)	sex	female	14.0445	9.15756	0.137674	0.724602	30	26
PWY-5920	superpathway of heme b biosynthesis from glycine	genotype	GPX4	0.493962	0.323233	0.13902	0.728179	30	9
PWY-7560	methylerythritol phosphate pathway II	genotype	GPX4	-29.0009	19.0409	0.140288	0.728179	30	29
PWY-6270	isoprene biosynthesis I	genotype	GPX4	-30.7274	20.1772	0.14034	0.728179	30	29
GLCMANNANAUT-PWY	superpathway of N-acetylglucosamine, N-acetylmannosamine and N-acetylneuraminate degradation	genotype	RXRa	-32.1672	21.2243	0.142168	0.734199	30	29
LACTOSECAT-PWY	lactose and galactose degradation I	sex	female	27.8474	18.4907	0.144594	0.738411	30	30
PWY-7392	taxadiene biosynthesis (engineered)	genotype	DKO	17.625	11.7069	0.144722	0.738411	30	15
PWY-7357	thiamine phosphate formation from pyrithiamine and oxythiamine (yeast)	sex	female	11.4948	7.64892	0.145418	0.738411	30	23
PWY-6386	UDP-N-acetylmuramoyl-pentapeptide biosynthesis II (lysine-containing)	genotype	RXRa	71.784	47.7977	0.145668	0.738411	30	29
PWY-5030	L-histidine degradation III	genotype	GPX4	21.0832	14.0676	0.146472	0.739077	30	21
PENTOSE-P-PWY	pentose phosphate pathway	sex	female	8.10982	5.44673	0.149013	0.748467	30	29
PWY-7111	pyruvate fermentation to isobutanol (engineered)	sex	female	14.2374	9.63658	0.152048	0.756847	30	28
P441-PWY	superpathway of N-acetylneuraminate degradation	genotype	GPX4	2.79043	1.88875	0.152057	0.756847	30	11
PWY-6901	superpathway of glucose and xylose degradation	sex	female	10.7997	7.34813	0.154109	0.763604	30	23
PWY-7117	C4 photosynthetic carbon assimilation cycle, PEPCK type	genotype	GPX4	1.25768	0.861148	0.156615	0.77254	30	12
PWY-5941	glycogen degradation II	sex	female	24.1038	16.6024	0.158985	0.780729	30	27
PWY-7238	sucrose biosynthesis II	genotype	RXRa	180.064	124.648	0.160996	0.786662	30	29
GLYCOCAT-PWY	glycogen degradation I	sex	female	5.85639	4.06039	0.161623	0.786662	30	12
PWY-5189	tetrapyrrole biosynthesis II (from glycine)	genotype	GPX4	16.8185	11.7347	0.164181	0.795589	30	24
PWY-7999	vitamin K-epoxide cycle	genotype	GPX4	0.0890715	0.0623137	0.165266	0.797334	30	9
SER-GLYSYN-PWY	superpathway of L-serine and glycine biosynthesis I	genotype	RXRa	5.58357	3.93124	0.16787	0.80636	30	29
PWY-5989	stearate biosynthesis II (bacteria and plants)	genotype	GPX4	2.02389	1.4299	0.169287	0.809635	30	21
PWY-5265	peptidoglycan biosynthesis II (staphylococci)	sex	female	2.51828	1.80189	0.17452	0.82776	30	11
PWY-6992	1,5-anhydrofructose degradation	sex	female	-1.12752	0.806891	0.174582	0.82776	30	14
ASPASN-PWY	superpathway of L-aspartate and L-asparagine biosynthesis	genotype	RXRa	14.2739	10.2661	0.176664	0.832502	30	28
GLUCONEO-PWY	gluconeogenesis I	genotype	GPX4	-44.1933	31.8735	0.177829	0.832502	30	28
PWY0-1586	peptidoglycan maturation (meso-diaminopimelate containing)	genotype	DKO	34.601	24.9639	0.177974	0.832502	30	29
PWY-7221	guanosine ribonucleotides de novo biosynthesis	genotype	GPX4	-96.8149	69.9561	0.178609	0.832502	30	30
PWY-6895	superpathway of thiamine diphosphate biosynthesis II	genotype	GPX4	0.956666	0.694428	0.180526	0.837884	30	7
PWY-5345	superpathway of L-methionine biosynthesis (by sulfhydrylation)	genotype	GPX4	2.98898	2.17652	0.181856	0.837941	30	12
PWY-7942	5-oxo-L-proline metabolism	sex	female	-0.392305	0.286833	0.183573	0.837941	30	17
PWY4FS-7	phosphatidylglycerol biosynthesis I (plastidic)	genotype	DKO	23.7243	17.3753	0.184286	0.837941	30	29
PWY4FS-8	phosphatidylglycerol biosynthesis II (non-plastidic)	genotype	DKO	23.7243	17.3753	0.184286	0.837941	30	29
PWY-5384	sucrose degradation IV (sucrose phosphorylase)	genotype	DKO	23.3279	17.1325	0.185464	0.837941	30	27
PWY-8187	L-arginine degradation XIII (reductive Stickland reaction)	genotype	GPX4	-39.0513	28.6899	0.185609	0.837941	30	29
P42-PWY	incomplete reductive TCA cycle	sex	female	1.53825	1.1308	0.18587	0.837941	30	20
FERMENTATION-PWY	mixed acid fermentation	sex	female	4.17103	3.08331	0.188236	0.844775	30	25
PWY-8004	Entner-Doudoroff pathway I	genotype	DKO	20.6929	15.3212	0.188922	0.844775	30	29
FAO-PWY	fatty acid &beta;-oxidation I (generic)	genotype	RXRa	-0.367285	0.273062	0.19068	0.845823	30	17
P42-PWY	incomplete reductive TCA cycle	genotype	RXRa	2.07472	1.54418	0.191156	0.845823	30	20
ANAGLYCOLYSIS-PWY	glycolysis III (from glucose)	genotype	GPX4	-62.882	46.8357	0.191463	0.845823	30	30
PWY-6823	molybdopterin biosynthesis	sex	female	13.2358	9.96177	0.195963	0.859497	30	28
PWY-6151	S-adenosyl-L-methionine salvage I	genotype	RXRa	81.0596	61.0311	0.196122	0.859497	30	29
PWY-3001	superpathway of L-isoleucine biosynthesis I	sex	female	8.24628	6.25246	0.199162	0.863207	30	21
COLANSYN-PWY	colanic acid building blocks biosynthesis	genotype	DKO	-8.51182	6.46327	0.1998	0.863207	30	17
PWY-7238	sucrose biosynthesis II	sex	female	-120.203	91.2799	0.199828	0.863207	30	29
PWY-7392	taxadiene biosynthesis (engineered)	sex	female	11.2137	8.5209	0.200107	0.863207	30	15
PWY-724	superpathway of L-lysine, L-threonine and L-methionine biosynthesis II	genotype	RXRa	23.6142	18.1487	0.20507	0.877791	30	26
LIPASYN-PWY	phospholipases	genotype	GPX4	11.8102	9.07987	0.205224	0.877791	30	23
PWY-6527	stachyose degradation	sex	female	29.8862	23.0115	0.205882	0.877791	30	30
PWY-5130	2-oxobutanoate degradation I	genotype	RXRa	0.947793	0.73227	0.207383	0.880777	30	9
PWY-5659	GDP-mannose biosynthesis	genotype	DKO	-8.07215	6.26135	0.209129	0.884778	30	19
PWY-7511	protein ubiquitination	sex	female	-0.127383	0.0989969	0.209972	0.884941	30	30
RHAMCAT-PWY	L-rhamnose degradation I	sex	female	1.76601	1.3771	0.211462	0.887817	30	14
PWY-7357	thiamine phosphate formation from pyrithiamine and oxythiamine (yeast)	genotype	DKO	13.3867	10.5089	0.214435	0.895636	30	23
PWY-6305	superpathway of putrescine biosynthesis	genotype	RXRa	0.464573	0.366292	0.21637	0.895636	30	22
PWY66-389	phytol degradation	genotype	DKO	0.88568	0.699252	0.216969	0.895636	30	21
P108-PWY	pyruvate fermentation to propanoate I	genotype	DKO	-1.73378	1.37386	0.218604	0.895636	30	8
PWY-6117	spermine and spermidine degradation I	sex	female	0.105763	0.0838575	0.21887	0.895636	30	20
PWY-7315	dTDP-N-acetylthomosamine biosynthesis	genotype	DKO	-1.24543	0.991888	0.220863	0.895636	30	19
GALACTITOLCAT-PWY	galactitol degradation	genotype	GPX4	0.178952	0.142818	0.221796	0.895636	30	8
PWY-7198	pyrimidine deoxyribonucleotides de novo biosynthesis IV	genotype	GPX4	-12.2971	9.86498	0.224121	0.895636	30	18
PWY0-1298	superpathway of pyrimidine deoxyribonucleosides degradation	genotype	DKO	-6.52102	5.23393	0.224347	0.895636	30	14
PWY-3001	superpathway of L-isoleucine biosynthesis I	genotype	DKO	10.6681	8.5903	0.225809	0.895636	30	21
THRESYN-PWY	superpathway of L-threonine biosynthesis	genotype	RXRa	20.8548	16.8294	0.226784	0.895636	30	28
PWY-7229	superpathway of adenosine nucleotides de novo biosynthesis I	genotype	GPX4	-30.0023	24.3337	0.229061	0.895636	30	30
PWY0-1296	purine ribonucleosides degradation	genotype	RXRa	78.1018	63.4826	0.230041	0.895636	30	30
PWY4FS-7	phosphatidylglycerol biosynthesis I (plastidic)	sex	female	15.5526	12.6466	0.230226	0.895636	30	29
PWY4FS-8	phosphatidylglycerol biosynthesis II (non-plastidic)	sex	female	15.5526	12.6466	0.230226	0.895636	30	29
PWY-841	superpathway of purine nucleotides de novo biosynthesis I	genotype	GPX4	-25.7663	20.9574	0.230345	0.895636	30	29
PWY-5121	superpathway of geranylgeranyl diphosphate biosynthesis II (via MEP)	sex	female	12.7535	10.4112	0.232004	0.895636	30	29
PWY66-389	phytol degradation	genotype	GPX4	0.802715	0.657054	0.233221	0.895636	30	21
PWY-5367	petroselinate biosynthesis	genotype	DKO	-0.788139	0.645855	0.233736	0.895636	30	15
LACTOSECAT-PWY	lactose and galactose degradation I	genotype	RXRa	-30.7498	25.2502	0.23467	0.895636	30	30
PWY0-1061	superpathway of L-alanine biosynthesis	genotype	RXRa	-3.16378	2.60475	0.235859	0.895636	30	19
PWY-5384	sucrose degradation IV (sucrose phosphorylase)	sex	female	15.0704	12.4699	0.238147	0.895636	30	27
PWY-8004	Entner-Doudoroff pathway I	sex	female	13.4434	11.1516	0.239292	0.895636	30	29
PWY-5103	L-isoleucine biosynthesis III	genotype	DKO	-103.384	85.8644	0.239849	0.895636	30	29
PWY-5484	glycolysis II (from fructose 6-phosphate)	genotype	GPX4	-36.514	30.3939	0.24087	0.895636	30	29
PWY-6823	molybdopterin biosynthesis	genotype	DKO	16.4203	13.6865	0.241487	0.895636	30	28
GALACTITOLCAT-PWY	galactitol degradation	sex	female	-0.132587	0.110627	0.241958	0.895636	30	8
PWY-5972	stearate biosynthesis I (animals)	genotype	DKO	0.360595	0.300964	0.242101	0.895636	30	22
ANAEROFRUCAT-PWY	homolactic fermentation	sex	female	17.5003	14.7102	0.245351	0.895636	30	26
PWY-5136	fatty acid &beta;-oxidation II (plant peroxisome)	sex	female	-1.29109	1.08718	0.246168	0.895636	30	19
GLUCUROCAT-PWY	superpathway of &beta;-D-glucuronosides degradation	genotype	GPX4	0.523418	0.440847	0.246268	0.895636	30	8
PWY-6281	L-selenocysteine biosynthesis II (archaea and eukaryotes)	sex	female	0.0477491	0.040341	0.24769	0.895636	30	7
PWY-7199	pyrimidine deoxyribonucleosides salvage	genotype	GPX4	-34.1302	28.8663	0.248189	0.895636	30	30
PWY-6630	superpathway of L-tyrosine biosynthesis	genotype	DKO	-19.8528	16.8104	0.248723	0.895636	30	17
POLYISOPRENSYN-PWY	polyisoprenoid biosynthesis (E. coli)	sex	female	11.2888	9.57211	0.249362	0.895636	30	29
PWY-7115	C4 photosynthetic carbon assimilation cycle, NAD-ME type	genotype	RXRa	-1.41793	1.20326	0.249729	0.895636	30	13
PWY-7560	methylerythritol phosphate pathway II	genotype	RXRa	-23.6956	20.1407	0.250475	0.895636	30	29
PWY-7197	pyrimidine deoxyribonucleotide phosphorylation	genotype	GPX4	-8.16274	6.96785	0.252447	0.895636	30	30
PWY-6126	superpathway of adenosine nucleotides de novo biosynthesis II	genotype	GPX4	-19.0491	16.264	0.252544	0.895636	30	30
BRANCHED-CHAIN-AA-SYN-PWY	superpathway of branched chain amino acid biosynthesis	genotype	DKO	-103.366	88.2565	0.25256	0.895636	30	29
PWY-6305	superpathway of putrescine biosynthesis	genotype	GPX4	0.405414	0.34629	0.252744	0.895636	30	22
POLYAMINSYN3-PWY	superpathway of polyamine biosynthesis II	genotype	RXRa	0.04991	0.0426835	0.25331	0.895636	30	13
PWY-7199	pyrimidine deoxyribonucleosides salvage	sex	female	26.1384	22.3597	0.253432	0.895636	30	30
PWY0-1298	superpathway of pyrimidine deoxyribonucleosides degradation	genotype	RXRa	-6.05656	5.20215	0.255316	0.895636	30	14
FUCCAT-PWY	fucose degradation	genotype	DKO	-19.3201	16.6032	0.255557	0.895636	30	24
PWY-5367	petroselinate biosynthesis	sex	female	0.546697	0.470087	0.255823	0.895636	30	15
PWY-1861	formaldehyde assimilation II (assimilatory RuMP Cycle)	genotype	DKO	-13.6994	11.8063	0.256869	0.895636	30	15
PWY-7198	pyrimidine deoxyribonucleotides de novo biosynthesis IV	genotype	RXRa	-12.0939	10.4348	0.257409	0.895636	30	18
PWY-6353	purine nucleotides degradation II (aerobic)	genotype	GPX4	0.791085	0.685918	0.259685	0.895636	30	7
PWY-7228	superpathway of guanosine nucleotides de novo biosynthesis I	genotype	GPX4	-16.11	13.9929	0.260501	0.895636	30	30
P125-PWY	superpathway of (R,R)-butanediol biosynthesis	genotype	DKO	-0.215245	0.187114	0.260888	0.895636	30	7
PWY-7208	superpathway of pyrimidine nucleobases salvage	genotype	GPX4	-11.4421	9.97448	0.262184	0.895636	30	30
PWY-7234	inosine-5'-phosphate biosynthesis III	genotype	GPX4	-25.9125	22.6179	0.262784	0.895636	30	29
GLYCOGENSYNTH-PWY	glycogen biosynthesis I (from ADP-D-Glucose)	genotype	RXRa	60.4336	52.7587	0.262861	0.895636	30	30
COMPLETE-ARO-PWY	superpathway of aromatic amino acid biosynthesis	genotype	GPX4	-47.0855	41.1195	0.263017	0.895636	30	28
PWY-7456	&beta;-(1,4)-mannan degradation	genotype	DKO	-1.16136	1.01511	0.263428	0.895636	30	7
PWY-6609	adenine and adenosine salvage III	genotype	RXRa	77.4421	67.7237	0.263663	0.895636	30	30
ILEUSYN-PWY	L-isoleucine biosynthesis I (from threonine)	genotype	DKO	-105.294	92.0859	0.26369	0.895636	30	29
PWY-6936	seleno-amino acid biosynthesis (plants)	sex	female	21.0742	18.4534	0.264265	0.895636	30	23
PWY-7315	dTDP-N-acetylthomosamine biosynthesis	genotype	GPX4	1.06413	0.93203	0.264382	0.895636	30	19
LIPASYN-PWY	phospholipases	sex	female	7.99282	7.03323	0.266551	0.895636	30	23
PWY-5667	CDP-diacylglycerol biosynthesis I	genotype	DKO	24.8247	21.8516	0.266705	0.895636	30	29
PWY0-1319	CDP-diacylglycerol biosynthesis II	genotype	DKO	24.8247	21.8516	0.266705	0.895636	30	29
PWY-724	superpathway of L-lysine, L-threonine and L-methionine biosynthesis II	genotype	GPX4	-19.4433	17.1576	0.267875	0.895636	30	26
PWY0-862	(5Z)-dodecenoate biosynthesis I	genotype	GPX4	1.97225	1.74236	0.2684	0.895636	30	24
PWY0-1477	ethanolamine utilization	genotype	GPX4	1.11234	0.983446	0.268761	0.895636	30	12
ASPASN-PWY	superpathway of L-aspartate and L-asparagine biosynthesis	genotype	GPX4	-10.9739	9.70548	0.268918	0.895636	30	28
PHOSLIPSYN-PWY	superpathway of phospholipid biosynthesis I (bacteria)	genotype	RXRa	2.04554	1.81257	0.26981	0.895636	30	23
PWY-5941	glycogen degradation II	genotype	RXRa	-25.4799	22.6716	0.271746	0.895636	30	27
PWY-7328	superpathway of UDP-glucose-derived O-antigen building blocks biosynthesis	genotype	DKO	-4.60119	4.10882	0.273429	0.895636	30	20
PWY-6859	all-trans-farnesol biosynthesis	sex	female	9.97752	8.91059	0.273468	0.895636	30	30
PWY-6117	spermine and spermidine degradation I	genotype	GPX4	0.121112	0.10826	0.273896	0.895636	30	20
PWY-6125	superpathway of guanosine nucleotides de novo biosynthesis II	genotype	GPX4	-12.8476	11.4876	0.274033	0.895636	30	29
PWY-7883	anhydromuropeptides recycling II	sex	female	-0.46193	0.413411	0.274463	0.895636	30	7
PWY-7220	adenosine deoxyribonucleotides de novo biosynthesis II	genotype	GPX4	-8.82497	7.91055	0.275205	0.895636	30	30
PWY-7222	guanosine deoxyribonucleotides de novo biosynthesis II	genotype	GPX4	-8.82497	7.91055	0.275205	0.895636	30	30
PWY-5981	CDP-diacylglycerol biosynthesis III	genotype	DKO	25.1571	22.6565	0.277405	0.900136	30	27
PWY-6628	superpathway of L-phenylalanine biosynthesis	genotype	GPX4	1.22305	1.1107	0.281319	0.908044	30	11
PWY-6270	isoprene biosynthesis I	genotype	RXRa	-23.3658	21.3427	0.284042	0.908044	30	29
OANTIGEN-PWY	O-antigen building blocks biosynthesis (E. coli)	sex	female	28.0628	25.6479	0.284317	0.908044	30	29
HISDEG-PWY	L-histidine degradation I	genotype	GPX4	11.1786	10.2271	0.284798	0.908044	30	25
PWY-5897	superpathway of menaquinol-11 biosynthesis	sex	female	1.21613	1.12015	0.287976	0.908044	30	7
PWY-5898	superpathway of menaquinol-12 biosynthesis	sex	female	1.21613	1.12015	0.287976	0.908044	30	7
PWY-5899	superpathway of menaquinol-13 biosynthesis	sex	female	1.21613	1.12015	0.287976	0.908044	30	7
P124-PWY	Bifidobacterium shunt	sex	female	6.35111	5.86625	0.289295	0.908044	30	8
PWY-7999	vitamin K-epoxide cycle	genotype	RXRa	-0.0712511	0.0659129	0.29002	0.908044	30	9
GLYCOLYSIS	glycolysis I (from glucose 6-phosphate)	genotype	GPX4	-35.0957	32.4892	0.290353	0.908044	30	29
GLCMANNANAUT-PWY	superpathway of N-acetylglucosamine, N-acetylmannosamine and N-acetylneuraminate degradation	genotype	DKO	-23.0666	21.354	0.290364	0.908044	30	29
THISYNARA-PWY	superpathway of thiamine diphosphate biosynthesis III (eukaryotes)	sex	female	3.99512	3.70595	0.291314	0.908044	30	18
PWY-6608	guanosine nucleotides degradation III	genotype	RXRa	-1.15884	1.07566	0.291617	0.908044	30	9
PWY66-409	superpathway of purine nucleotide salvage	genotype	DKO	-3.96162	3.68498	0.29261	0.908044	30	14
PWY0-1415	superpathway of heme b biosynthesis from uroporphyrinogen-III	sex	female	1.72267	1.60379	0.293024	0.908044	30	12
PWY-6292	superpathway of L-cysteine biosynthesis (mammalian)	sex	female	9.91846	9.23448	0.29305	0.908044	30	17
PWY-7511	protein ubiquitination	genotype	RXRa	-0.143655	0.135186	0.298101	0.91863	30	30
RIBOSYN2-PWY	flavin biosynthesis I (bacteria and plants)	sex	female	10.1926	9.59243	0.298137	0.91863	30	21
ARGSYNBSUB-PWY	L-arginine biosynthesis II (acetyl cycle)	genotype	DKO	-73.9217	69.8809	0.30025	0.922557	30	29
PWY0-162	superpathway of pyrimidine ribonucleotides de novo biosynthesis	sex	female	11.5093	10.9049	0.301326	0.922648	30	29
PWY-I9	L-cysteine biosynthesis VI (from L-methionine)	sex	female	12.8662	12.2447	0.303422	0.922648	30	21
PWY-6527	stachyose degradation	genotype	RXRa	-33.0158	31.4236	0.303462	0.922648	30	30
PWY-5910	superpathway of geranylgeranyldiphosphate biosynthesis I (via mevalonate)	sex	female	9.81997	9.34983	0.303635	0.922648	30	10
NONOXIPENT-PWY	pentose phosphate pathway (non-oxidative branch) I	genotype	DKO	-34.6104	33.1507	0.306461	0.924424	30	29
PWY0-1586	peptidoglycan maturation (meso-diaminopimelate containing)	sex	female	18.9418	18.17	0.307167	0.924424	30	29
PWY-6284	superpathway of unsaturated fatty acids biosynthesis (E. coli)	genotype	RXRa	-0.678339	0.651112	0.307468	0.924424	30	13
PWY-6895	superpathway of thiamine diphosphate biosynthesis II	sex	female	0.559743	0.537902	0.308019	0.924424	30	7
PWY-922	mevalonate pathway I (eukaryotes and bacteria)	sex	female	9.53751	9.17315	0.308422	0.924424	30	12
PWY-5080	very long chain fatty acid biosynthesis I	genotype	GPX4	-0.163066	0.158368	0.313027	0.928382	30	24
PWY-7204	pyridoxal 5'-phosphate salvage II (plants)	genotype	RXRa	-0.324677	0.315335	0.313045	0.928382	30	21
PWY-6317	D-galactose degradation I (Leloir pathway)	genotype	RXRa	-32.0381	31.1529	0.313602	0.928382	30	29
PWY-6284	superpathway of unsaturated fatty acids biosynthesis (E. coli)	genotype	GPX4	0.631465	0.615557	0.31479	0.928382	30	13
PWY0-301	L-ascorbate degradation I (bacterial, anaerobic)	genotype	GPX4	2.34766	2.29454	0.316036	0.928382	30	22
PWY-621	sucrose degradation III (sucrose invertase)	genotype	DKO	-0.736033	0.719541	0.316142	0.928382	30	13
GLYCOLYSIS-E-D	superpathway of glycolysis and the Entner-Doudoroff pathway	sex	female	1.60231	1.56976	0.317157	0.928382	30	24
PWY-5695	inosine 5'-phosphate degradation	genotype	DKO	26.9002	26.4095	0.318158	0.928382	30	30
SALVADEHYPOX-PWY	adenosine nucleotides degradation II	genotype	RXRa	-0.832604	0.818745	0.318929	0.928382	30	9
PWY-6147	6-hydroxymethyl-dihydropterin diphosphate biosynthesis I	sex	female	7.91137	7.78264	0.319109	0.928382	30	15
PYRIDNUCSYN-PWY	NAD de novo biosynthesis I (from aspartate)	genotype	RXRa	19.7367	19.4511	0.319977	0.928382	30	28
PWY-7942	5-oxo-L-proline metabolism	genotype	GPX4	0.37513	0.3703	0.320745	0.928382	30	17
GLUTORN-PWY	L-ornithine biosynthesis I	genotype	DKO	-49.4983	49.022	0.322305	0.928382	30	29
PWY0-1241	ADP-L-glycero-&beta;-D-manno-heptose biosynthesis	genotype	DKO	-32.0164	31.714	0.322389	0.928382	30	26
PWY-7456	&beta;-(1,4)-mannan degradation	genotype	RXRa	-1.01718	1.00894	0.323035	0.928382	30	7
VALSYN-PWY	L-valine biosynthesis	genotype	DKO	-101.671	100.892	0.323246	0.928382	30	29
ARO-PWY	chorismate biosynthesis I	genotype	DKO	-61.505	61.4116	0.32617	0.932546	30	29
PWY-6700	queuosine biosynthesis I (de novo)	genotype	DKO	-48.5767	48.5254	0.326391	0.932546	30	29
PWY-7238	sucrose biosynthesis II	genotype	DKO	-125.062	125.41	0.328212	0.935319	30	29
PWY-3781	aerobic respiration I (cytochrome c)	sex	female	7.41032	7.44948	0.329393	0.936258	30	30
PWY-7345	superpathway of anaerobic sucrose degradation	sex	female	1.84359	1.8613	0.331428	0.93696	30	12
ARGSYN-PWY	L-arginine biosynthesis I (via L-ornithine)	genotype	DKO	-60.9201	61.6101	0.332235	0.93696	30	29
PWY0-301	L-ascorbate degradation I (bacterial, anaerobic)	genotype	RXRa	-2.38834	2.42707	0.334524	0.93696	30	22
GLUCUROCAT-PWY	superpathway of &beta;-D-glucuronosides degradation	genotype	RXRa	-0.457454	0.46631	0.335987	0.93696	30	8
GLUDEG-I-PWY	GABA shunt	sex	female	7.59753	7.77331	0.337741	0.93696	30	10
PWY-5265	peptidoglycan biosynthesis II (staphylococci)	genotype	DKO	-2.41907	2.47562	0.337853	0.93696	30	11
HISTSYN-PWY	L-histidine biosynthesis	genotype	GPX4	-30.8903	31.7415	0.339784	0.93696	30	29
PWY-7282	4-amino-2-methyl-5-diphosphomethylpyrimidine biosynthesis II	sex	female	5.92478	6.10398	0.341025	0.93696	30	20
PWY-7323	superpathway of GDP-mannose-derived O-antigen building blocks biosynthesis	genotype	RXRa	-0.704012	0.725953	0.341448	0.93696	30	7
PWY-6353	purine nucleotides degradation II (aerobic)	genotype	RXRa	-0.702305	0.725537	0.342326	0.93696	30	7
PWY-7663	gondoate biosynthesis (anaerobic)	genotype	DKO	13.5799	14.0314	0.342405	0.93696	30	29
BIOTIN-BIOSYNTHESIS-PWY	biotin biosynthesis I	genotype	RXRa	-0.551373	0.570096	0.342729	0.93696	30	9
PWY-7242	D-fructuronate degradation	genotype	RXRa	-0.738471	0.763763	0.342863	0.93696	30	8
PWY-241	C4 photosynthetic carbon assimilation cycle, NADP-ME type	genotype	DKO	-0.341883	0.354508	0.344089	0.93696	30	11
PWY-6948	sitosterol degradation to androstenedione	genotype	RXRa	-0.155885	0.161905	0.344863	0.93696	30	21
PWY0-1297	superpathway of purine deoxyribonucleosides degradation	genotype	DKO	-1.68222	1.74957	0.345509	0.93696	30	17
PWY-7094	fatty acid salvage	genotype	RXRa	-0.120281	0.125488	0.346983	0.93696	30	7
ANAEROFRUCAT-PWY	homolactic fermentation	genotype	DKO	19.3279	20.2104	0.348059	0.93696	30	26
PWY-5837	2-carboxy-1,4-naphthoquinol biosynthesis	sex	female	0.495781	0.519362	0.348922	0.93696	30	8
OANTIGEN-PWY	O-antigen building blocks biosynthesis (E. coli)	genotype	GPX4	-31.4556	33.1113	0.351208	0.93696	30	29
PWY-5121	superpathway of geranylgeranyl diphosphate biosynthesis II (via MEP)	genotype	DKO	13.5867	14.3041	0.351281	0.93696	30	29
HEME-BIOSYNTHESIS-II-1	heme b biosynthesis V (aerobic)	genotype	GPX4	2.19442	2.31091	0.351409	0.93696	30	16
PWY-6317	D-galactose degradation I (Leloir pathway)	sex	female	21.6065	22.8132	0.352652	0.93696	30	29
PWY-7345	superpathway of anaerobic sucrose degradation	genotype	DKO	-2.40725	2.55726	0.355538	0.93696	30	12
PWY-7115	C4 photosynthetic carbon assimilation cycle, NAD-ME type	sex	female	0.829293	0.881146	0.355633	0.93696	30	13
PWY-6163	chorismate biosynthesis from 3-dehydroquinate	genotype	DKO	-51.481	54.8363	0.356809	0.93696	30	29
PWY-8178	pentose phosphate pathway (non-oxidative branch) II	genotype	DKO	-29.597	31.5394	0.357011	0.93696	30	29
UDPNAGSYN-PWY	UDP-N-acetyl-D-glucosamine biosynthesis I	genotype	RXRa	66.8672	71.3483	0.357624	0.93696	30	30
PWY-6507	4-deoxy-L-threo-hex-4-enopyranuronate degradation	genotype	RXRa	-0.694475	0.74357	0.359251	0.93696	30	10
PWY-6703	preQ0 biosynthesis	genotype	DKO	-32.3909	34.6873	0.359341	0.93696	30	29
PWY-7118	chitin deacetylation	genotype	GPX4	0.216907	0.232476	0.35973	0.93696	30	7
NONMEVIPP-PWY	methylerythritol phosphate pathway I	genotype	DKO	-55.4957	59.561	0.36038	0.93696	30	29
PWY-7328	superpathway of UDP-glucose-derived O-antigen building blocks biosynthesis	genotype	RXRa	-3.80248	4.08387	0.360709	0.93696	30	20
PWY-7356	thiamine diphosphate salvage IV (yeast)	genotype	GPX4	1.09442	1.17793	0.361719	0.93696	30	15
P42-PWY	incomplete reductive TCA cycle	genotype	GPX4	-1.35534	1.45986	0.362074	0.93696	30	20
PWY-5840	superpathway of menaquinol-7 biosynthesis	sex	female	1.03879	1.12014	0.3626	0.93696	30	7
PEPTIDOGLYCANSYN-PWY	peptidoglycan biosynthesis I (meso-diaminopimelate containing)	genotype	GPX4	-49.6187	53.5374	0.36289	0.93696	30	30
PWY-5189	tetrapyrrole biosynthesis II (from glycine)	sex	female	8.41796	9.08963	0.363245	0.93696	30	24
COMPLETE-ARO-PWY	superpathway of aromatic amino acid biosynthesis	genotype	DKO	-40.5218	43.7603	0.363303	0.93696	30	28
PWY-7323	superpathway of GDP-mannose-derived O-antigen building blocks biosynthesis	genotype	DKO	-0.675034	0.730389	0.364211	0.93696	30	7
PWY-6630	superpathway of L-tyrosine biosynthesis	sex	female	11.2979	12.2355	0.364641	0.93696	30	17
PHOSLIPSYN-PWY	superpathway of phospholipid biosynthesis I (bacteria)	genotype	DKO	1.68114	1.82365	0.365415	0.93696	30	23
PWY66-201	nicotine degradation IV	genotype	RXRa	-1.11829	1.21835	0.367456	0.939784	30	30
PWY-6897	thiamine diphosphate salvage II	genotype	DKO	6.61639	7.24497	0.369841	0.939784	30	23
PWY-5121	superpathway of geranylgeranyl diphosphate biosynthesis II (via MEP)	genotype	RXRa	-12.9497	14.2172	0.371077	0.939784	30	29
PWY-5100	pyruvate fermentation to acetate and lactate II	genotype	RXRa	61.0732	67.081	0.371286	0.939784	30	30
P41-PWY	pyruvate fermentation to acetate and (S)-lactate I	genotype	RXRa	61.0603	67.0754	0.371346	0.939784	30	30
HISTSYN-PWY	L-histidine biosynthesis	sex	female	22.3603	24.5868	0.371801	0.939784	30	29
PWY-6284	superpathway of unsaturated fatty acids biosynthesis (E. coli)	genotype	DKO	-0.59386	0.65509	0.37331	0.939784	30	13
PWY-1042	glycolysis IV	sex	female	31.3255	34.5584	0.37335	0.939784	30	30
COLANSYN-PWY	colanic acid building blocks biosynthesis	genotype	RXRa	-5.81054	6.42402	0.374364	0.940182	30	17
PWY-7279	aerobic respiration II (cytochrome c) (yeast)	sex	female	-1.12223	1.24816	0.377173	0.94508	30	28
PWY-5659	GDP-mannose biosynthesis	genotype	RXRa	-5.56511	6.22333	0.379725	0.947297	30	19
PWY-5130	2-oxobutanoate degradation I	sex	female	0.479469	0.53624	0.37978	0.947297	30	9
PWY-6630	superpathway of L-tyrosine biosynthesis	genotype	RXRa	-14.8837	16.7083	0.381532	0.949513	30	17
PWY-7234	inosine-5'-phosphate biosynthesis III	sex	female	15.435	17.5197	0.386707	0.954185	30	29
P441-PWY	superpathway of N-acetylneuraminate degradation	genotype	DKO	-1.77002	2.01005	0.386929	0.954185	30	11
PWY-6387	UDP-N-acetylmuramoyl-pentapeptide biosynthesis I (meso-diaminopimelate containing)	genotype	GPX4	-44.1315	50.1179	0.386946	0.954185	30	30
PWY-1042	glycolysis IV	genotype	GPX4	-39.1815	44.6147	0.388187	0.954185	30	30
PWY-6386	UDP-N-acetylmuramoyl-pentapeptide biosynthesis II (lysine-containing)	genotype	GPX4	-39.5263	45.1877	0.390056	0.954185	30	29
PWY-6117	spermine and spermidine degradation I	genotype	RXRa	-0.10003	0.114513	0.39069	0.954185	30	20
GALACTUROCAT-PWY	D-galacturonate degradation I	genotype	RXRa	-0.532338	0.613201	0.393581	0.954185	30	7
HISTSYN-PWY	L-histidine biosynthesis	genotype	DKO	-29.2938	33.78	0.394083	0.954185	30	29
GLCMANNANAUT-PWY	superpathway of N-acetylglucosamine, N-acetylmannosamine and N-acetylneuraminate degradation	sex	female	13.4646	15.5425	0.39456	0.954185	30	29
PWY-6353	purine nucleotides degradation II (aerobic)	genotype	DKO	-0.631368	0.72997	0.395305	0.954185	30	7
PWY-7833	biosynthesis of Lewis epitopes (H. pylori)	genotype	DKO	-0.193191	0.223949	0.396526	0.954185	30	29
PWY-6969	TCA cycle V (2-oxoglutarate synthase)	genotype	RXRa	-0.94838	1.105	0.398902	0.954185	30	15
PWY-621	sucrose degradation III (sucrose invertase)	sex	female	0.449319	0.523719	0.399077	0.954185	30	13
LACTOSECAT-PWY	lactose and galactose degradation I	genotype	GPX4	-20.4505	23.8714	0.399752	0.954185	30	30
GLUTORN-PWY	L-ornithine biosynthesis I	sex	female	-30.4884	35.6808	0.400956	0.954185	30	29
PWY-5941	glycogen degradation II	genotype	DKO	-19.4408	22.8101	0.402145	0.954185	30	27
GLUCONEO-PWY	gluconeogenesis I	genotype	RXRa	28.6814	33.7145	0.403002	0.954185	30	28
GLYCOLYSIS	glycolysis I (from glucose 6-phosphate)	sex	female	21.4047	25.166	0.403098	0.954185	30	29
P125-PWY	superpathway of (R,R)-butanediol biosynthesis	sex	female	0.115567	0.136191	0.404176	0.954185	30	7
PWY-6606	guanosine nucleotides degradation II	genotype	RXRa	-0.45351	0.53681	0.406222	0.954185	30	8
HEME-BIOSYNTHESIS-II	heme b biosynthesis I (aerobic)	sex	female	-0.552698	0.654506	0.406426	0.954185	30	15
PWY-6519	8-amino-7-oxononanoate biosynthesis I	genotype	RXRa	-0.493495	0.584505	0.406512	0.954185	30	9
PWY-7094	fatty acid salvage	genotype	GPX4	0.100102	0.118635	0.406796	0.954185	30	7
PWY-6803	phosphatidylcholine acyl editing	sex	female	-0.408348	0.48498	0.407777	0.954185	30	11
PWY-5675	nitrate reduction V (assimilatory)	genotype	DKO	0.389117	0.463938	0.409572	0.954185	30	9
PWY-7400	L-arginine biosynthesis IV (archaebacteria)	genotype	DKO	10.5815	12.6164	0.409578	0.954185	30	18
PWY-6117	spermine and spermidine degradation I	genotype	DKO	-0.0964066	0.115212	0.410648	0.954185	30	20
PWY0-1477	ethanolamine utilization	genotype	RXRa	-0.87017	1.04025	0.410798	0.954185	30	12
P105-PWY	TCA cycle IV (2-oxoglutarate decarboxylase)	sex	female	-0.280766	0.336187	0.411545	0.954185	30	9
PWY-7664	oleate biosynthesis IV (anaerobic)	genotype	DKO	1.21569	1.45573	0.411569	0.954185	30	24
PANTOSYN-PWY	superpathway of coenzyme A biosynthesis I (bacteria)	genotype	GPX4	-36.125	43.2627	0.411619	0.954185	30	29
SULFATE-CYS-PWY	superpathway of sulfate assimilation and cysteine biosynthesis	genotype	RXRa	-1.13578	1.36157	0.412084	0.954185	30	10
PWY0-166	superpathway of pyrimidine deoxyribonucleotides de novo biosynthesis (E. coli)	sex	female	1.48081	1.77576	0.412234	0.954185	30	30
LIPASYN-PWY	phospholipases	genotype	RXRa	-7.99746	9.60432	0.412902	0.954185	30	23
GLUCOSE1PMETAB-PWY	glucose and glucose-1-phosphate degradation	sex	female	11.7211	14.2184	0.417532	0.956879	30	11
PWY-5484	glycolysis II (from fructose 6-phosphate)	sex	female	19.3527	23.543	0.41884	0.956879	30	29
PWY-724	superpathway of L-lysine, L-threonine and L-methionine biosynthesis II	sex	female	10.9242	13.2902	0.418864	0.956879	30	26
PWY-8187	L-arginine degradation XIII (reductive Stickland reaction)	sex	female	18.2649	22.2231	0.418909	0.956879	30	29
PWY-6281	L-selenocysteine biosynthesis II (archaea and eukaryotes)	genotype	GPX4	0.0426851	0.05208	0.420186	0.956879	30	7
PANTO-PWY	phosphopantothenate biosynthesis I	genotype	DKO	-35.9231	43.9215	0.421146	0.956879	30	29
COLANSYN-PWY	colanic acid building blocks biosynthesis	genotype	GPX4	4.94522	6.07323	0.423182	0.956879	30	17
PWY1ZNC-1	assimilatory sulfate reduction IV	sex	female	-0.435367	0.535311	0.423726	0.956879	30	9
HEME-BIOSYNTHESIS-II-1	heme b biosynthesis V (aerobic)	genotype	RXRa	-1.98364	2.44439	0.424733	0.956879	30	16
FERMENTATION-PWY	mixed acid fermentation	genotype	DKO	-3.42738	4.23618	0.426106	0.956879	30	25
PWY-7234	inosine-5'-phosphate biosynthesis III	genotype	RXRa	-19.3302	23.9243	0.426728	0.956879	30	29
PWY-5723	Rubisco shunt	genotype	RXRa	-0.242066	0.300039	0.427401	0.956879	30	8
PWY-5913	partial TCA cycle (obligate autotrophs)	genotype	GPX4	0.718915	0.894701	0.429245	0.956879	30	12
PWY-6607	guanosine nucleotides degradation I	genotype	RXRa	-0.334732	0.419916	0.432876	0.956879	30	7
PWY66-399	gluconeogenesis III	sex	female	5.74154	7.20482	0.433012	0.956879	30	29
PWY-3781	aerobic respiration I (cytochrome c)	genotype	DKO	-8.14214	10.2349	0.433796	0.956879	30	30
PWY-7511	protein ubiquitination	genotype	GPX4	-0.101475	0.127804	0.434678	0.956879	30	30
PWY0-1415	superpathway of heme b biosynthesis from uroporphyrinogen-III	genotype	RXRa	-1.73829	2.19007	0.434831	0.956879	30	12
THRESYN-PWY	superpathway of L-threonine biosynthesis	genotype	GPX4	-12.5869	15.9104	0.43632	0.956879	30	28
PWY-7210	pyrimidine deoxyribonucleotides biosynthesis from CTP	genotype	GPX4	0.617307	0.780303	0.436321	0.956879	30	26
PWY-6557	glycosaminoglycan-protein linkage region biosynthesis	genotype	RXRa	-0.0793043	0.100456	0.437276	0.956879	30	11
PWY-6121	5-aminoimidazole ribonucleotide biosynthesis I	genotype	DKO	-68.8801	87.3756	0.43792	0.956879	30	29
PWY-6123	inosine-5'-phosphate biosynthesis I	genotype	DKO	-70.8506	90.567	0.441385	0.956879	30	30
PWY-7221	guanosine ribonucleotides de novo biosynthesis	genotype	DKO	-58.1532	74.4489	0.442069	0.956879	30	30
PWY-7279	aerobic respiration II (cytochrome c) (yeast)	genotype	RXRa	1.33092	1.70444	0.442219	0.956879	30	28
GALACTITOLCAT-PWY	galactitol degradation	genotype	DKO	0.118432	0.151991	0.443174	0.956879	30	8
PWY-5686	UMP biosynthesis I	genotype	DKO	-75.3299	96.7511	0.443526	0.956879	30	29
PWY-7790	UMP biosynthesis II	genotype	DKO	-75.3299	96.7511	0.443526	0.956879	30	29
PWY-7791	UMP biosynthesis III	genotype	DKO	-75.3299	96.7511	0.443526	0.956879	30	29
PWY-6507	4-deoxy-L-threo-hex-4-enopyranuronate degradation	genotype	DKO	-0.582186	0.748113	0.443751	0.956879	30	10
PWY-6124	inosine-5'-phosphate biosynthesis II	genotype	DKO	-68.737	88.407	0.444156	0.956879	30	29
PWY-6992	1,5-anhydrofructose degradation	genotype	DKO	0.860516	1.10859	0.444899	0.956879	30	14
PWY-5188	tetrapyrrole biosynthesis I (from glutamate)	genotype	DKO	-27.5932	35.557	0.445012	0.956879	30	29
PWY-4041	&gamma;-glutamyl cycle	genotype	GPX4	0.314745	0.407091	0.446678	0.956879	30	9
PWY-7783	plasmalogen degradation	genotype	RXRa	-0.243968	0.316925	0.448634	0.956879	30	15
PWY66-429	fatty acid biosynthesis initiation (mitochondria)	genotype	RXRa	13.7931	17.9492	0.449418	0.956879	30	29
P108-PWY	pyruvate fermentation to propanoate I	genotype	GPX4	-0.990764	1.29095	0.449991	0.956879	30	8
DTDPRHAMSYN-PWY	dTDP-&beta;-L-rhamnose biosynthesis	genotype	DKO	-55.2128	72.4436	0.453102	0.956879	30	30
GALACTUROCAT-PWY	D-galacturonate degradation I	sex	female	-0.341811	0.449046	0.453663	0.956879	30	7
PWY-5345	superpathway of L-methionine biosynthesis (by sulfhydrylation)	genotype	RXRa	-1.75007	2.30224	0.454268	0.956879	30	12
GLUCUROCAT-PWY	superpathway of &beta;-D-glucuronosides degradation	sex	female	-0.259257	0.341478	0.454821	0.956879	30	8
PWY-7200	superpathway of pyrimidine deoxyribonucleoside salvage	genotype	RXRa	-0.353888	0.4665	0.455184	0.956879	30	15
PWY0-1477	ethanolamine utilization	genotype	DKO	-0.793867	1.04661	0.455234	0.956879	30	12
PWY-6122	5-aminoimidazole ribonucleotide biosynthesis II	genotype	DKO	-67.5651	89.0963	0.455339	0.956879	30	29
PWY-6277	superpathway of 5-aminoimidazole ribonucleotide biosynthesis	genotype	DKO	-67.5651	89.0963	0.455339	0.956879	30	29
PWY-6545	pyrimidine deoxyribonucleotides de novo biosynthesis III	sex	female	1.13342	1.49526	0.455532	0.956879	30	30
PWY-7242	D-fructuronate degradation	genotype	GPX4	0.546595	0.722057	0.456127	0.956879	30	8
PWY-5840	superpathway of menaquinol-7 biosynthesis	genotype	RXRa	-1.15493	1.52962	0.457276	0.956879	30	7
PWY-7221	guanosine ribonucleotides de novo biosynthesis	sex	female	40.8421	54.1877	0.458061	0.956879	30	30
FASYN-ELONG-PWY	fatty acid elongation -- saturated	genotype	DKO	1.3506	1.79645	0.459183	0.956879	30	25
PWY-7953	UDP-N-acetylmuramoyl-pentapeptide biosynthesis III (meso-diaminopimelate containing)	genotype	DKO	-38.4955	51.3807	0.460717	0.956879	30	29
P164-PWY	purine nucleobases degradation I (anaerobic)	sex	female	0.317583	0.424948	0.461827	0.956879	30	8
HEME-BIOSYNTHESIS-II-1	heme b biosynthesis V (aerobic)	sex	female	1.3363	1.79002	0.462312	0.956879	30	16
PWY-7242	D-fructuronate degradation	genotype	DKO	-0.573225	0.76843	0.462643	0.956879	30	8
PWY66-409	superpathway of purine nucleotide salvage	sex	female	1.98038	2.68212	0.467169	0.956879	30	14
POLYAMINSYN3-PWY	superpathway of polyamine biosynthesis II	genotype	GPX4	0.0296965	0.0403527	0.468627	0.956879	30	13
P441-PWY	superpathway of N-acetylneuraminate degradation	genotype	RXRa	-1.46979	1.99784	0.468767	0.956879	30	11
PWY-7433	mucin core 1 and core 2 O-glycosylation	sex	female	-0.118339	0.161075	0.469369	0.956879	30	19
PWY-6282	palmitoleate biosynthesis I (from (5Z)-dodec-5-enoate)	genotype	DKO	0.988034	1.34595	0.469731	0.956879	30	24
PWY0-162	superpathway of pyrimidine ribonucleotides de novo biosynthesis	genotype	DKO	-10.9817	14.9823	0.47039	0.956879	30	29
GLYCOGENSYNTH-PWY	glycogen biosynthesis I (from ADP-D-Glucose)	sex	female	-28.2699	38.6351	0.471147	0.956879	30	30
PWY-5837	2-carboxy-1,4-naphthoquinol biosynthesis	genotype	DKO	-0.521464	0.713555	0.471697	0.956879	30	8
PANTOSYN-PWY	superpathway of coenzyme A biosynthesis I (bacteria)	genotype	DKO	-33.6212	46.0412	0.472031	0.956879	30	29
PWY-7211	superpathway of pyrimidine deoxyribonucleotides de novo biosynthesis	genotype	RXRa	0.977667	1.33913	0.47213	0.956879	30	26
PWY0-162	superpathway of pyrimidine ribonucleotides de novo biosynthesis	genotype	GPX4	-10.2056	14.0782	0.475231	0.956879	30	29
P161-PWY	acetylene degradation (anaerobic)	genotype	DKO	-0.611356	0.843595	0.475363	0.956879	30	11
PWY-5837	2-carboxy-1,4-naphthoquinol biosynthesis	genotype	RXRa	-0.513303	0.709221	0.475934	0.956879	30	8
PWY-6895	superpathway of thiamine diphosphate biosynthesis II	genotype	DKO	0.53399	0.739026	0.476656	0.956879	30	7
PWY-2941	L-lysine biosynthesis II	sex	female	-28.0293	38.7939	0.47668	0.956879	30	29
GLYOXYLATE-BYPASS	glyoxylate cycle	sex	female	-0.187165	0.259151	0.476859	0.956879	30	8
PWY-1269	CMP-3-deoxy-D-manno-octulosonate biosynthesis	sex	female	-0.388884	0.539656	0.477832	0.956879	30	15
ANAEROFRUCAT-PWY	homolactic fermentation	genotype	GPX4	-13.6784	18.9907	0.478041	0.956879	30	26
DAPLYSINESYN-PWY	L-lysine biosynthesis I	genotype	RXRa	3.02587	4.21968	0.479969	0.956879	30	18
PWY-7184	pyrimidine deoxyribonucleotides de novo biosynthesis I	sex	female	1.0976	1.53081	0.480013	0.956879	30	30
PWY-6700	queuosine biosynthesis I (de novo)	genotype	GPX4	-32.6386	45.597	0.480745	0.956879	30	29
PWY-7237	myo-, chiro- and scyllo-inositol degradation	sex	female	4.7268	6.60582	0.480899	0.956879	30	15
PWY-5897	superpathway of menaquinol-11 biosynthesis	genotype	RXRa	-1.0799	1.52964	0.486725	0.956879	30	7
PWY-5898	superpathway of menaquinol-12 biosynthesis	genotype	RXRa	-1.0799	1.52964	0.486725	0.956879	30	7
PWY-5899	superpathway of menaquinol-13 biosynthesis	genotype	RXRa	-1.0799	1.52964	0.486725	0.956879	30	7
PWY-2942	L-lysine biosynthesis III	genotype	DKO	-45.3604	64.2563	0.486759	0.956879	30	29
GLYCOGENSYNTH-PWY	glycogen biosynthesis I (from ADP-D-Glucose)	genotype	DKO	-37.3875	53.0811	0.487727	0.956879	30	30
PWY-7323	superpathway of GDP-mannose-derived O-antigen building blocks biosynthesis	genotype	GPX4	0.483265	0.686312	0.487849	0.956879	30	7
PWY-6861	the visual cycle I (vertebrates)	sex	female	-0.0329644	0.0469796	0.489363	0.956879	30	10
THRESYN-PWY	superpathway of L-threonine biosynthesis	genotype	DKO	11.8778	16.9322	0.489475	0.956879	30	28
PWY0-1297	superpathway of purine deoxyribonucleosides degradation	genotype	GPX4	1.15191	1.64399	0.489972	0.956879	30	17
GLYCOLYSIS-E-D	superpathway of glycolysis and the Entner-Doudoroff pathway	genotype	RXRa	-1.49914	2.1436	0.490788	0.956879	30	24
PANTO-PWY	phosphopantothenate biosynthesis I	genotype	GPX4	-28.8596	41.271	0.490838	0.956879	30	29
PYRIDNUCSYN-PWY	NAD de novo biosynthesis I (from aspartate)	genotype	DKO	-13.6703	19.5699	0.491291	0.956879	30	28
PWY-5097	L-lysine biosynthesis VI	genotype	DKO	-44.6026	63.9434	0.491906	0.956879	30	29
PWY-1042	glycolysis IV	genotype	RXRa	32.8318	47.1916	0.493026	0.956879	30	30
COA-PWY	coenzyme A biosynthesis I (prokaryotic)	genotype	DKO	-44.8566	64.6022	0.493865	0.956879	30	30
PWY-6731	starch degradation III	genotype	GPX4	0.423123	0.609712	0.494098	0.956879	30	8
SULFATE-CYS-PWY	superpathway of sulfate assimilation and cysteine biosynthesis	sex	female	-0.68734	0.997074	0.496948	0.958345	30	10
PWY-7999	vitamin K-epoxide cycle	sex	female	0.0332494	0.0482679	0.497261	0.958345	30	9
GLUCARDEG-PWY	D-glucarate degradation I	sex	female	-0.0947901	0.137673	0.497468	0.958345	30	7
PWY-7434	terminal O-glycans residues modification (via type 2 precursor disaccharide)	genotype	DKO	-0.332922	0.484818	0.498595	0.958836	30	30
TRNA-CHARGING-PWY	tRNA charging	sex	female	34.6884	50.7112	0.500243	0.960326	30	29
GLUCARDEG-PWY	D-glucarate degradation I	genotype	RXRa	-0.127746	0.188001	0.503066	0.964064	30	7
GLYCOLYSIS-E-D	superpathway of glycolysis and the Entner-Doudoroff pathway	genotype	DKO	1.45935	2.1567	0.504837	0.965774	30	24
P161-PWY	acetylene degradation (anaerobic)	genotype	RXRa	-0.565161	0.838472	0.506473	0.965807	30	11
PWY-6317	D-galactose degradation I (Leloir pathway)	genotype	GPX4	-19.8451	29.4517	0.50661	0.965807	30	29
PWY-7111	pyruvate fermentation to isobutanol (engineered)	genotype	RXRa	-8.76432	13.1594	0.511501	0.972405	30	28
PWY-5973	cis-vaccenate biosynthesis	genotype	GPX4	8.24039	12.3924	0.512168	0.972405	30	27
PWY-6731	starch degradation III	genotype	DKO	-0.427618	0.648869	0.515907	0.972405	30	8
PWY-5897	superpathway of menaquinol-11 biosynthesis	genotype	DKO	-1.01356	1.53898	0.516181	0.972405	30	7
PWY-5898	superpathway of menaquinol-12 biosynthesis	genotype	DKO	-1.01356	1.53898	0.516181	0.972405	30	7
PWY-5899	superpathway of menaquinol-13 biosynthesis	genotype	DKO	-1.01356	1.53898	0.516181	0.972405	30	7
PWY-6861	the visual cycle I (vertebrates)	genotype	GPX4	0.0399267	0.0606503	0.516356	0.972405	30	10
PWY-7433	mucin core 1 and core 2 O-glycosylation	genotype	DKO	0.145264	0.221302	0.517559	0.972405	30	19
PWY-7400	L-arginine biosynthesis IV (archaebacteria)	genotype	RXRa	-8.2035	12.5398	0.518957	0.972405	30	18
PWY-821	superpathway of sulfur amino acid biosynthesis (Saccharomyces cerevisiae)	sex	female	-0.578513	0.885511	0.51952	0.972405	30	7
ARGININE-SYN4-PWY	L-ornithine biosynthesis II	sex	female	-0.695865	1.0682	0.520709	0.972405	30	18
PWY-4984	urea cycle	genotype	RXRa	1.07994	1.66189	0.521731	0.972405	30	16
PWY-7328	superpathway of UDP-glucose-derived O-antigen building blocks biosynthesis	sex	female	1.9404	2.99061	0.522365	0.972405	30	20
COBALSYN-PWY	superpathway of adenosylcobalamin salvage from cobinamide I	genotype	RXRa	-8.06099	12.432	0.522635	0.972405	30	20
HISDEG-PWY	L-histidine degradation I	genotype	RXRa	6.9976	10.8178	0.523617	0.972405	30	25
PWY-1861	formaldehyde assimilation II (assimilatory RuMP Cycle)	genotype	RXRa	-7.56254	11.7346	0.525142	0.972405	30	15
PWY-7783	plasmalogen degradation	sex	female	0.14922	0.232084	0.526107	0.972405	30	15
PWY66-399	gluconeogenesis III	genotype	DKO	6.36408	9.89875	0.526131	0.972405	30	29
P164-PWY	purine nucleobases degradation I (anaerobic)	genotype	RXRa	-0.372412	0.580294	0.526867	0.972405	30	8
PWY-5840	superpathway of menaquinol-7 biosynthesis	genotype	DKO	-0.98288	1.53897	0.528851	0.973224	30	7
SALVADEHYPOX-PWY	adenosine nucleotides degradation II	sex	female	-0.382706	0.599566	0.52908	0.973224	30	9
KETOGLUCONMET-PWY	ketogluconate metabolism	sex	female	-0.191957	0.301445	0.530049	0.973379	30	8
PWY-5913	partial TCA cycle (obligate autotrophs)	genotype	RXRa	-0.599183	0.946379	0.532397	0.975267	30	12
PWY-5918	superpathway of heme b biosynthesis from glutamate	genotype	RXRa	-1.16459	1.8434	0.533279	0.975267	30	12
PWY0-1479	tRNA processing	genotype	RXRa	3.25454	5.16395	0.534256	0.975267	30	17
PWY-8004	Entner-Doudoroff pathway I	genotype	RXRa	-9.58871	15.2282	0.534624	0.975267	30	29
PWY-241	C4 photosynthetic carbon assimilation cycle, NADP-ME type	genotype	GPX4	0.208808	0.333114	0.536449	0.976977	30	11
PWY-5130	2-oxobutanoate degradation I	genotype	GPX4	0.432704	0.692283	0.537609	0.977472	30	9
PHOSLIPSYN-PWY	superpathway of phospholipid biosynthesis I (bacteria)	genotype	GPX4	1.06338	1.71359	0.540509	0.981123	30	23
PWY-7204	pyridoxal 5'-phosphate salvage II (plants)	sex	female	-0.142861	0.23092	0.541735	0.981444	30	21
PWY-5384	sucrose degradation IV (sucrose phosphorylase)	genotype	RXRa	-10.5156	17.0285	0.542471	0.981444	30	27
P164-PWY	purine nucleobases degradation I (anaerobic)	genotype	DKO	-0.354637	0.583839	0.549049	0.98201	30	8
PWY66-399	gluconeogenesis III	genotype	RXRa	5.96068	9.83864	0.55008	0.98201	30	29
P108-PWY	pyruvate fermentation to propanoate I	sex	female	0.603684	0.999966	0.551479	0.98201	30	8
PWY-7663	gondoate biosynthesis (anaerobic)	genotype	GPX4	7.9307	13.1847	0.552917	0.98201	30	29
PWY-5484	glycolysis II (from fructose 6-phosphate)	genotype	RXRa	19.0829	32.1495	0.558134	0.98201	30	29
PWY0-1415	superpathway of heme b biosynthesis from uroporphyrinogen-III	genotype	GPX4	1.22772	2.07048	0.558532	0.98201	30	12
PWY-3841	folate transformations II (plants)	genotype	DKO	-45.8919	77.865	0.560896	0.98201	30	29
PWY-5030	L-histidine degradation III	genotype	RXRa	-8.75064	14.8802	0.561758	0.98201	30	21
PWY-5918	superpathway of heme b biosynthesis from glutamate	sex	female	-0.791339	1.34992	0.562989	0.98201	30	12
PWY-1861	formaldehyde assimilation II (assimilatory RuMP Cycle)	genotype	GPX4	6.50216	11.0938	0.563057	0.98201	30	15
PWY-6607	guanosine nucleotides degradation I	genotype	DKO	0.247263	0.422482	0.563618	0.98201	30	7
PWY-6922	L-N&delta;-acetylornithine biosynthesis	genotype	RXRa	0.181676	0.311139	0.564515	0.98201	30	8
PWY0-1296	purine ribonucleosides degradation	sex	female	-27.1395	46.4882	0.56459	0.98201	30	30
DAPLYSINESYN-PWY	L-lysine biosynthesis I	genotype	DKO	-2.46643	4.24546	0.566471	0.98201	30	18
NAGLIPASYN-PWY	lipid IVA biosynthesis (E. coli)	genotype	DKO	-2.52194	4.3678	0.568837	0.98201	30	16
PWY-8073	lipid IVA biosynthesis (P. putida)	genotype	DKO	-2.52194	4.3678	0.568837	0.98201	30	16
PWY-5897	superpathway of menaquinol-11 biosynthesis	genotype	GPX4	0.831487	1.44611	0.570442	0.98201	30	7
PWY-5898	superpathway of menaquinol-12 biosynthesis	genotype	GPX4	0.831487	1.44611	0.570442	0.98201	30	7
PWY-5899	superpathway of menaquinol-13 biosynthesis	genotype	GPX4	0.831487	1.44611	0.570442	0.98201	30	7
PWY-6270	isoprene biosynthesis I	genotype	DKO	-12.3268	21.4731	0.571056	0.98201	30	29
PWY0-1298	superpathway of pyrimidine deoxyribonucleosides degradation	genotype	GPX4	-2.80162	4.91808	0.573994	0.98201	30	14
PWY-7200	superpathway of pyrimidine deoxyribonucleoside salvage	genotype	GPX4	-0.251121	0.441026	0.574166	0.98201	30	15
PWY-7392	taxadiene biosynthesis (engineered)	genotype	RXRa	-6.60238	11.6358	0.57549	0.98201	30	15
PWY-3841	folate transformations II (plants)	sex	female	32.1429	56.6741	0.575668	0.98201	30	29
PWY-5154	L-arginine biosynthesis III (via N-acetyl-L-citrulline)	sex	female	1.72343	3.04264	0.576154	0.98201	30	19
PWY-5973	cis-vaccenate biosynthesis	genotype	DKO	7.46891	13.1883	0.57622	0.98201	30	27
PWY-6588	pyruvate fermentation to acetone	genotype	DKO	-0.10471	0.18535	0.577155	0.98201	30	7
PWY-6731	starch degradation III	sex	female	-0.265426	0.472281	0.579115	0.98201	30	8
PWY-7118	chitin deacetylation	genotype	RXRa	-0.137662	0.245904	0.580585	0.98201	30	7
PWY-5080	very long chain fatty acid biosynthesis I	genotype	DKO	0.094328	0.168539	0.580678	0.98201	30	24
PWY-7220	adenosine deoxyribonucleotides de novo biosynthesis II	sex	female	3.42288	6.12748	0.581397	0.98201	30	30
PWY-7222	guanosine deoxyribonucleotides de novo biosynthesis II	sex	female	3.42288	6.12748	0.581397	0.98201	30	30
PWY-7434	terminal O-glycans residues modification (via type 2 precursor disaccharide)	genotype	RXRa	-0.268115	0.481873	0.582883	0.98201	30	30
PWY0-1061	superpathway of L-alanine biosynthesis	sex	female	1.06055	1.90745	0.58315	0.98201	30	19
PWY-2942	L-lysine biosynthesis III	sex	female	25.9235	46.769	0.584307	0.98201	30	29
PWY-7197	pyrimidine deoxyribonucleotide phosphorylation	sex	female	2.98976	5.39727	0.584541	0.98201	30	30
METH-ACETATE-PWY	methanogenesis from acetate	genotype	DKO	-0.160601	0.289942	0.584564	0.98201	30	8
PWY-6902	chitin degradation II (Vibrio)	genotype	GPX4	0.358699	0.648495	0.585091	0.98201	30	16
P461-PWY	hexitol fermentation to lactate, formate, ethanol and acetate	genotype	RXRa	-0.861628	1.55801	0.585153	0.98201	30	12
PWY0-1479	tRNA processing	genotype	DKO	-2.86668	5.1955	0.58601	0.98201	30	17
PWY-6902	chitin degradation II (Vibrio)	genotype	RXRa	-0.377981	0.685952	0.586504	0.98201	30	16
COA-PWY-1	superpathway of coenzyme A biosynthesis III (mammals)	genotype	DKO	-34.3807	62.4601	0.586902	0.98201	30	29
PWY-7560	methylerythritol phosphate pathway II	genotype	DKO	-11.131	20.2638	0.58767	0.98201	30	29
PWY-7208	superpathway of pyrimidine nucleobases salvage	sex	female	4.24217	7.7262	0.587834	0.98201	30	30
HEME-BIOSYNTHESIS-II-1	heme b biosynthesis V (aerobic)	genotype	DKO	-1.34234	2.45932	0.590028	0.98201	30	16
PWY-7200	superpathway of pyrimidine deoxyribonucleoside salvage	sex	female	0.186291	0.341618	0.590366	0.98201	30	15
SO4ASSIM-PWY	assimilatory sulfate reduction I	genotype	RXRa	-0.99715	1.83549	0.591762	0.98201	30	13
PWY-841	superpathway of purine nucleotides de novo biosynthesis I	sex	female	8.81854	16.2335	0.591782	0.98201	30	29
PWY0-1298	superpathway of pyrimidine deoxyribonucleosides degradation	sex	female	-2.06667	3.80953	0.592278	0.98201	30	14
PWY-7977	L-methionine biosynthesis IV	genotype	DKO	-21.1052	38.9255	0.592486	0.98201	30	29
COMPLETE-ARO-PWY	superpathway of aromatic amino acid biosynthesis	sex	female	17.265	31.851	0.59258	0.98201	30	28
PWY-6630	superpathway of L-tyrosine biosynthesis	genotype	GPX4	8.54148	15.7959	0.593473	0.98201	30	17
UDPNAGSYN-PWY	UDP-N-acetyl-D-glucosamine biosynthesis I	genotype	DKO	-38.7304	71.7842	0.594288	0.98201	30	30
PWY-7851	coenzyme A biosynthesis II (eukaryotic)	genotype	DKO	-32.0896	59.6228	0.595192	0.98201	30	29
UDPNACETYLGALSYN-PWY	UDP-N-acetyl-D-glucosamine biosynthesis II	genotype	RXRa	0.080853	0.150322	0.595426	0.98201	30	14
PWY-621	sucrose degradation III (sucrose invertase)	genotype	GPX4	0.363332	0.676118	0.595756	0.98201	30	13
PWY-7228	superpathway of guanosine nucleotides de novo biosynthesis I	sex	female	5.78817	10.8388	0.598044	0.98201	30	30
PWY-5097	L-lysine biosynthesis VI	sex	female	24.8109	46.5413	0.598676	0.98201	30	29
FAO-PWY	fatty acid &beta;-oxidation I (generic)	sex	female	-0.105867	0.199963	0.601173	0.98201	30	17
PWY-5971	palmitate biosynthesis (type II fatty acid synthase)	genotype	RXRa	-0.840093	1.58971	0.601843	0.98201	30	12
PWY-5837	2-carboxy-1,4-naphthoquinol biosynthesis	genotype	GPX4	0.353551	0.670493	0.602634	0.98201	30	8
GLYOXYLATE-BYPASS	glyoxylate cycle	genotype	RXRa	-0.186021	0.353887	0.603764	0.98201	30	8
HEMESYN2-PWY	heme b biosynthesis II (oxygen-independent)	genotype	DKO	-1.42611	2.724	0.605212	0.98201	30	20
PWY-6125	superpathway of guanosine nucleotides de novo biosynthesis II	sex	female	4.65134	8.89824	0.605767	0.98201	30	29
PWY-6936	seleno-amino acid biosynthesis (plants)	genotype	RXRa	-13.1701	25.1993	0.605828	0.98201	30	23
PWY-6557	glycosaminoglycan-protein linkage region biosynthesis	genotype	DKO	-0.0526375	0.10107	0.607085	0.98201	30	11
PWY-7833	biosynthesis of Lewis epitopes (H. pylori)	sex	female	0.0847686	0.163002	0.607605	0.98201	30	29
PWY-5675	nitrate reduction V (assimilatory)	sex	female	-0.175302	0.337678	0.608229	0.98201	30	9
PWY-7199	pyrimidine deoxyribonucleosides salvage	genotype	DKO	-15.9407	30.7202	0.608394	0.98201	30	30
ANAGLYCOLYSIS-PWY	glycolysis III (from glucose)	sex	female	18.6665	36.2787	0.611401	0.98201	30	30
PWY-6803	phosphatidylcholine acyl editing	genotype	RXRa	-0.340456	0.662271	0.611715	0.98201	30	11
P42-PWY	incomplete reductive TCA cycle	genotype	DKO	-0.797179	1.55361	0.612378	0.98201	30	20
PWY-7761	NAD salvage pathway II (PNC IV cycle)	genotype	RXRa	0.415261	0.810194	0.612768	0.98201	30	19
PWY0-862	(5Z)-dodecenoate biosynthesis I	genotype	RXRa	-0.943524	1.843	0.613178	0.98201	30	24
PWY-7118	chitin deacetylation	genotype	DKO	0.126321	0.247407	0.614123	0.98201	30	7
TRNA-CHARGING-PWY	tRNA charging	genotype	DKO	-35.5153	69.6724	0.6147	0.98201	30	29
PWY-6126	superpathway of adenosine nucleotides de novo biosynthesis II	sex	female	6.40448	12.598	0.61565	0.98201	30	30
PWY0-1415	superpathway of heme b biosynthesis from uroporphyrinogen-III	genotype	DKO	-1.11993	2.20345	0.615727	0.98201	30	12
FASYN-ELONG-PWY	fatty acid elongation -- saturated	sex	female	-0.66186	1.30755	0.617162	0.98201	30	25
GLUCARDEG-PWY	D-glucarate degradation I	genotype	DKO	0.0954662	0.18915	0.618181	0.98201	30	7
PWY-7279	aerobic respiration II (cytochrome c) (yeast)	genotype	DKO	0.862035	1.71485	0.619583	0.98201	30	28
PWY-7282	4-amino-2-methyl-5-diphosphomethylpyrimidine biosynthesis II	genotype	RXRa	4.1887	8.33537	0.619699	0.98201	30	20
SER-GLYSYN-PWY	superpathway of L-serine and glycine biosynthesis I	sex	female	1.44453	2.87884	0.620216	0.98201	30	29
PWY-7400	L-arginine biosynthesis IV (archaebacteria)	sex	female	4.58912	9.18286	0.621623	0.98201	30	18
UDPNACETYLGALSYN-PWY	UDP-N-acetyl-D-glucosamine biosynthesis II	sex	female	-0.0546979	0.11008	0.623608	0.98201	30	14
PEPTIDOGLYCANSYN-PWY	peptidoglycan biosynthesis I (meso-diaminopimelate containing)	genotype	DKO	-28.3078	56.9758	0.623643	0.98201	30	30
PWY0-301	L-ascorbate degradation I (bacterial, anaerobic)	genotype	DKO	-1.21231	2.4419	0.623907	0.98201	30	22
PWY-6386	UDP-N-acetylmuramoyl-pentapeptide biosynthesis II (lysine-containing)	genotype	DKO	-23.7086	48.0898	0.62631	0.98201	30	29
UDPNAGSYN-PWY	UDP-N-acetyl-D-glucosamine biosynthesis I	sex	female	-25.7077	52.2482	0.626991	0.98201	30	30
PWY-6969	TCA cycle V (2-oxoglutarate synthase)	genotype	DKO	-0.542139	1.11175	0.630051	0.98201	30	15
PENTOSE-P-PWY	pentose phosphate pathway	genotype	DKO	3.64465	7.4833	0.630475	0.98201	30	29
PWY-7118	chitin deacetylation	sex	female	0.0871722	0.180076	0.632538	0.98201	30	7
PWY-7883	anhydromuropeptides recycling II	genotype	RXRa	-0.271719	0.564539	0.634482	0.98201	30	7
PWY66-429	fatty acid biosynthesis initiation (mitochondria)	genotype	DKO	-8.66992	18.0589	0.635336	0.98201	30	29
PWY-7229	superpathway of adenosine nucleotides de novo biosynthesis I	sex	female	9.01507	18.8488	0.636604	0.98201	30	30
PWY-5367	petroselinate biosynthesis	genotype	RXRa	-0.306917	0.641933	0.636724	0.98201	30	15
PWY-5659	GDP-mannose biosynthesis	genotype	GPX4	2.80617	5.88349	0.637536	0.98201	30	19
GLYCOLYSIS	glycolysis I (from glucose 6-phosphate)	genotype	RXRa	16.3829	34.3658	0.637701	0.98201	30	29
PWY-5667	CDP-diacylglycerol biosynthesis I	genotype	GPX4	9.74562	20.5329	0.639167	0.98201	30	29
PWY0-1319	CDP-diacylglycerol biosynthesis II	genotype	GPX4	9.74562	20.5329	0.639167	0.98201	30	29
GLCMANNANAUT-PWY	superpathway of N-acetylglucosamine, N-acetylmannosamine and N-acetylneuraminate degradation	genotype	GPX4	-9.45142	20.0653	0.641702	0.98201	30	29
PWY-6609	adenine and adenosine salvage III	sex	female	-23.36	49.594	0.641707	0.98201	30	30
SO4ASSIM-PWY	assimilatory sulfate reduction I	sex	female	-0.629311	1.34413	0.643703	0.98201	30	13
PWY0-1297	superpathway of purine deoxyribonucleosides degradation	sex	female	0.594608	1.27343	0.644591	0.98201	30	17
PWY-1269	CMP-3-deoxy-D-manno-octulosonate biosynthesis	genotype	RXRa	-0.343456	0.736935	0.645207	0.98201	30	15
PWY-5920	superpathway of heme b biosynthesis from glycine	genotype	RXRa	-0.159078	0.341903	0.645765	0.98201	30	9
PWY-7237	myo-, chiro- and scyllo-inositol degradation	genotype	DKO	4.22062	9.07578	0.645927	0.98201	30	15
PWY-5913	partial TCA cycle (obligate autotrophs)	genotype	DKO	0.439894	0.952161	0.64808	0.98201	30	12
PWY-6387	UDP-N-acetylmuramoyl-pentapeptide biosynthesis I (meso-diaminopimelate containing)	genotype	DKO	-24.411	53.3366	0.651137	0.98201	30	30
CITRULBIO-PWY	L-citrulline biosynthesis	genotype	RXRa	0.983775	2.15224	0.651551	0.98201	30	20
PWY0-301	L-ascorbate degradation I (bacterial, anaerobic)	sex	female	0.810184	1.77734	0.65244	0.98201	30	22
PWY-7833	biosynthesis of Lewis epitopes (H. pylori)	genotype	RXRa	-0.101406	0.222589	0.652627	0.98201	30	29
PWY-6151	S-adenosyl-L-methionine salvage I	sex	female	-20.3286	44.693	0.653142	0.98201	30	29
PWY-6948	sitosterol degradation to androstenedione	genotype	DKO	0.0739532	0.162895	0.65375	0.98201	30	21
PWY-6284	superpathway of unsaturated fatty acids biosynthesis (E. coli)	sex	female	0.216015	0.476809	0.654425	0.98201	30	13
PWY-5154	L-arginine biosynthesis III (via N-acetyl-L-citrulline)	genotype	RXRa	-1.87899	4.15492	0.655001	0.98201	30	19
PWY-6608	guanosine nucleotides degradation III	genotype	DKO	-0.488712	1.08223	0.655466	0.98201	30	9
PWY-7094	fatty acid salvage	genotype	DKO	-0.0568456	0.126254	0.656413	0.98201	30	7
PWY-7456	&beta;-(1,4)-mannan degradation	sex	female	0.331599	0.738847	0.657438	0.98201	30	7
GLUCONEO-PWY	gluconeogenesis I	sex	female	11.0188	24.6891	0.659222	0.98201	30	28
PWY-6606	guanosine nucleotides degradation II	sex	female	0.175119	0.393106	0.65981	0.98201	30	8
PWY-5345	superpathway of L-methionine biosynthesis (by sulfhydrylation)	sex	female	-0.748134	1.68593	0.661038	0.98201	30	12
HSERMETANA-PWY	L-methionine biosynthesis III	genotype	DKO	-16.2973	36.7648	0.661372	0.98201	30	29
P461-PWY	hexitol fermentation to lactate, formate, ethanol and acetate	sex	female	-0.503222	1.14093	0.662957	0.98201	30	12
PWY-6385	peptidoglycan biosynthesis III (mycobacteria)	genotype	GPX4	-19.0063	43.2369	0.664014	0.98201	30	29
PWY0-1261	anhydromuropeptides recycling I	genotype	DKO	-1.23235	2.81151	0.664916	0.98201	30	14
P124-PWY	Bifidobacterium shunt	genotype	RXRa	-3.5024	8.01074	0.66571	0.98201	30	8
PWY66-389	phytol degradation	genotype	RXRa	-0.303428	0.695005	0.666161	0.98201	30	21
PWY-7328	superpathway of UDP-glucose-derived O-antigen building blocks biosynthesis	genotype	GPX4	-1.68531	3.86087	0.666213	0.98201	30	20
PWY-1269	CMP-3-deoxy-D-manno-octulosonate biosynthesis	genotype	DKO	0.323187	0.741437	0.666655	0.98201	30	15
LIPASYN-PWY	phospholipases	genotype	DKO	4.20385	9.66301	0.667262	0.98201	30	23
FAO-PWY	fatty acid &beta;-oxidation I (generic)	genotype	DKO	-0.119445	0.27473	0.667457	0.98201	30	17
PWY-5136	fatty acid &beta;-oxidation II (plant peroxisome)	genotype	RXRa	-0.643941	1.48461	0.668195	0.98201	30	19
THISYNARA-PWY	superpathway of thiamine diphosphate biosynthesis III (eukaryotes)	genotype	GPX4	2.0674	4.78437	0.669361	0.98201	30	18
PWY-6895	superpathway of thiamine diphosphate biosynthesis II	genotype	RXRa	-0.311513	0.734538	0.675125	0.98201	30	7
PWY-3001	superpathway of L-isoleucine biosynthesis I	genotype	RXRa	3.6195	8.53813	0.675248	0.98201	30	21
PENTOSE-P-PWY	pentose phosphate pathway	genotype	GPX4	-2.95658	7.0317	0.677739	0.98201	30	29
PWY-6823	molybdopterin biosynthesis	genotype	GPX4	-5.40598	12.8606	0.677819	0.98201	30	28
TCA	TCA cycle I (prokaryotic)	sex	female	-0.120016	0.285623	0.677937	0.98201	30	7
PWY-6281	L-selenocysteine biosynthesis II (archaea and eukaryotes)	genotype	RXRa	0.023042	0.0550882	0.679317	0.98201	30	7
P41-PWY	pyruvate fermentation to acetate and (S)-lactate I	genotype	DKO	-28.2092	67.4853	0.679512	0.98201	30	30
PWY-5100	pyruvate fermentation to acetate and lactate II	genotype	DKO	-28.1909	67.4908	0.679733	0.98201	30	30
POLYISOPRENSYN-PWY	polyisoprenoid biosynthesis (E. coli)	genotype	RXRa	-5.4571	13.0713	0.679886	0.98201	30	29
PWY66-201	nicotine degradation IV	genotype	GPX4	0.480052	1.15182	0.680398	0.98201	30	30
PWY-6527	stachyose degradation	genotype	DKO	13.1752	31.6156	0.680432	0.98201	30	30
PWY-5188	tetrapyrrole biosynthesis I (from glutamate)	genotype	GPX4	13.8556	33.4112	0.681898	0.98201	30	29
PWY-7117	C4 photosynthetic carbon assimilation cycle, PEPCK type	genotype	DKO	-0.379469	0.916454	0.682359	0.98201	30	12
PWY-5154	L-arginine biosynthesis III (via N-acetyl-L-citrulline)	genotype	GPX4	1.62286	3.92803	0.683019	0.98201	30	19
PWY-5100	pyruvate fermentation to acetate and lactate II	sex	female	-20.104	49.1233	0.685837	0.98201	30	30
P41-PWY	pyruvate fermentation to acetate and (S)-lactate I	sex	female	-20.0905	49.1192	0.686011	0.98201	30	30
PWY0-845	superpathway of pyridoxal 5'-phosphate biosynthesis and salvage	sex	female	1.97161	4.82271	0.686154	0.98201	30	17
PWY-7560	methylerythritol phosphate pathway II	sex	female	6.02675	14.749	0.686297	0.98201	30	29
PWY0-1061	superpathway of L-alanine biosynthesis	genotype	DKO	-1.06863	2.62066	0.686911	0.98201	30	19
PWY-6901	superpathway of glucose and xylose degradation	genotype	GPX4	-3.8631	9.4864	0.687309	0.98201	30	23
PWY-7385	1,3-propanediol biosynthesis (engineered)	genotype	GPX4	0.0478514	0.118055	0.688682	0.98201	30	8
PWY-6897	thiamine diphosphate salvage II	genotype	RXRa	2.91227	7.20098	0.689338	0.98201	30	23
OANTIGEN-PWY	O-antigen building blocks biosynthesis (E. coli)	genotype	RXRa	-14.0822	35.0238	0.691047	0.98201	30	29
ARG+POLYAMINE-SYN	superpathway of arginine and polyamine biosynthesis	genotype	DKO	0.306502	0.764307	0.691812	0.98201	30	13
PWY-7345	superpathway of anaerobic sucrose degradation	genotype	GPX4	0.958881	2.40293	0.693247	0.98201	30	12
KETOGLUCONMET-PWY	ketogluconate metabolism	genotype	RXRa	-0.163877	0.411642	0.693932	0.98201	30	8
GLUCOSE1PMETAB-PWY	glucose and glucose-1-phosphate degradation	genotype	GPX4	7.26235	18.3559	0.695726	0.98201	30	11
1CMET2-PWY	folate transformations III (E. coli)	genotype	DKO	-16.5367	41.8963	0.696408	0.98201	30	29
PWY6666-2	dopamine degradation	sex	female	-0.0441163	0.112388	0.69799	0.98201	30	22
PWY-7400	L-arginine biosynthesis IV (archaebacteria)	genotype	GPX4	-4.64428	11.855	0.698558	0.98201	30	18
PWY0-1297	superpathway of purine deoxyribonucleosides degradation	genotype	RXRa	-0.681078	1.73895	0.698627	0.98201	30	17
PWY-6606	guanosine nucleotides degradation II	genotype	GPX4	0.198521	0.507497	0.698981	0.98201	30	8
PWY-7204	pyridoxal 5'-phosphate salvage II (plants)	genotype	DKO	0.12332	0.317262	0.700788	0.98201	30	21
GLUCUROCAT-PWY	superpathway of &beta;-D-glucuronosides degradation	genotype	DKO	-0.182291	0.469159	0.7009	0.98201	30	8
GLYCOCAT-PWY	glycogen degradation I	genotype	GPX4	-2.0281	5.24194	0.702105	0.98201	30	12
PWY-8004	Entner-Doudoroff pathway I	genotype	GPX4	-5.55967	14.3966	0.702631	0.98201	30	29
PENTOSE-P-PWY	pentose phosphate pathway	genotype	RXRa	-2.86589	7.43786	0.703265	0.98201	30	29
PWY4FS-7	phosphatidylglycerol biosynthesis I (plastidic)	genotype	RXRa	-6.65076	17.2697	0.703413	0.98201	30	29
PWY4FS-8	phosphatidylglycerol biosynthesis II (non-plastidic)	genotype	RXRa	-6.65076	17.2697	0.703413	0.98201	30	29
PWY-7999	vitamin K-epoxide cycle	genotype	DKO	-0.0255067	0.0663156	0.703768	0.98201	30	9
PHOSLIPSYN-PWY	superpathway of phospholipid biosynthesis I (bacteria)	sex	female	0.510409	1.32734	0.703834	0.98201	30	23
RHAMCAT-PWY	L-rhamnose degradation I	genotype	DKO	-0.72736	1.89201	0.703905	0.98201	30	14
PWY0-1061	superpathway of L-alanine biosynthesis	genotype	GPX4	0.945753	2.46251	0.704181	0.98201	30	19
PWY-7200	superpathway of pyrimidine deoxyribonucleoside salvage	genotype	DKO	-0.180129	0.469351	0.704383	0.98201	30	15
DAPLYSINESYN-PWY	L-lysine biosynthesis I	sex	female	-1.18309	3.09007	0.705052	0.98201	30	18
PWY-7456	&beta;-(1,4)-mannan degradation	genotype	GPX4	-0.363382	0.953848	0.706448	0.98201	30	7
PWY0-1479	tRNA processing	sex	female	-1.43514	3.78156	0.707513	0.98201	30	17
PWY-7111	pyruvate fermentation to isobutanol (engineered)	genotype	GPX4	-4.71281	12.4408	0.70802	0.98201	30	28
PWY-7117	C4 photosynthetic carbon assimilation cycle, PEPCK type	sex	female	-0.251589	0.667042	0.70923	0.98201	30	12
PWY-7234	inosine-5'-phosphate biosynthesis III	genotype	DKO	9.03561	24.0705	0.710543	0.98201	30	29
PWY66-409	superpathway of purine nucleotide salvage	genotype	RXRa	-1.37302	3.66261	0.710915	0.98201	30	14
PWY-7833	biosynthesis of Lewis epitopes (H. pylori)	genotype	GPX4	-0.0788693	0.210434	0.710975	0.98201	30	29
1CMET2-PWY	folate transformations III (E. coli)	genotype	GPX4	-14.7306	39.368	0.711427	0.98201	30	29
SER-GLYSYN-PWY	superpathway of L-serine and glycine biosynthesis I	genotype	DKO	-1.47922	3.95526	0.711566	0.98201	30	29
PWY-7211	superpathway of pyrimidine deoxyribonucleotides de novo biosynthesis	genotype	GPX4	0.471714	1.266	0.712586	0.98201	30	26
PWY-6628	superpathway of L-phenylalanine biosynthesis	genotype	DKO	-0.439759	1.18203	0.713001	0.98201	30	11
DAPLYSINESYN-PWY	L-lysine biosynthesis I	genotype	GPX4	-1.48254	3.98926	0.713297	0.98201	30	18
PWY-5080	very long chain fatty acid biosynthesis I	sex	female	0.0453537	0.122671	0.714707	0.982722	30	24
PWY-7977	L-methionine biosynthesis IV	genotype	GPX4	13.339	36.5765	0.718412	0.985664	30	29
GALACTUROCAT-PWY	D-galacturonate degradation I	genotype	DKO	-0.224003	0.616948	0.719595	0.985664	30	7
PWY-7198	pyrimidine deoxyribonucleotides de novo biosynthesis IV	sex	female	-2.75982	7.64138	0.721008	0.985664	30	18
PWY-6859	all-trans-farnesol biosynthesis	genotype	RXRa	-4.38221	12.168	0.721765	0.985664	30	30
PYRIDOXSYN-PWY	pyridoxal 5'-phosphate biosynthesis I	sex	female	1.09644	3.04819	0.722092	0.985664	30	17
PWY1ZNC-1	assimilatory sulfate reduction IV	genotype	RXRa	-0.260898	0.731001	0.724158	0.985664	30	9
PWY-5971	palmitate biosynthesis (type II fatty acid synthase)	genotype	DKO	0.570291	1.59942	0.724413	0.985664	30	12
ARGSYNBSUB-PWY	L-arginine biosynthesis II (acetyl cycle)	sex	female	18.1316	50.8629	0.724473	0.985664	30	29
CALVIN-PWY	Calvin-Benson-Bassham cycle	genotype	GPX4	7.16799	20.1724	0.725318	0.985664	30	29
PWY-5910	superpathway of geranylgeranyldiphosphate biosynthesis I (via mevalonate)	genotype	RXRa	-4.5067	12.7678	0.727066	0.985664	30	10
PWY-6292	superpathway of L-cysteine biosynthesis (mammalian)	genotype	RXRa	-4.42097	12.6103	0.728837	0.985664	30	17
PWY-7282	4-amino-2-methyl-5-diphosphomethylpyrimidine biosynthesis II	genotype	GPX4	2.75358	7.8802	0.729692	0.985664	30	20
PWY-4984	urea cycle	genotype	DKO	-0.584113	1.67204	0.729758	0.985664	30	16
BIOTIN-BIOSYNTHESIS-PWY	biotin biosynthesis I	genotype	DKO	0.199941	0.573579	0.730319	0.985664	30	9
PWY-4041	&gamma;-glutamyl cycle	genotype	DKO	-0.150906	0.433235	0.730514	0.985664	30	9
DTDPRHAMSYN-PWY	dTDP-&beta;-L-rhamnose biosynthesis	sex	female	18.2615	52.7282	0.731991	0.985664	30	30
PWY-6147	6-hydroxymethyl-dihydropterin diphosphate biosynthesis I	genotype	RXRa	-3.63448	10.6277	0.735222	0.985664	30	15
PWY-5695	inosine 5'-phosphate degradation	genotype	RXRa	-8.90094	26.2491	0.73737	0.985664	30	30
PWY-6270	isoprene biosynthesis I	sex	female	5.27838	15.6292	0.73839	0.985664	30	29
PWY-841	superpathway of purine nucleotides de novo biosynthesis I	genotype	DKO	-7.49038	22.3033	0.739793	0.985664	30	29
PWY-922	mevalonate pathway I (eukaryotes and bacteria)	genotype	RXRa	-4.20643	12.5265	0.739822	0.985664	30	12
PWY-7433	mucin core 1 and core 2 O-glycosylation	genotype	RXRa	-0.073716	0.219958	0.740318	0.985664	30	19
PWY-6353	purine nucleotides degradation II (aerobic)	sex	female	-0.177345	0.53131	0.741324	0.985664	30	7
HSERMETANA-PWY	L-methionine biosynthesis III	genotype	GPX4	-11.4268	34.5461	0.743575	0.985664	30	29
NAGLIPASYN-PWY	lipid IVA biosynthesis (E. coli)	genotype	GPX4	-1.35729	4.10421	0.743622	0.985664	30	16
PWY-8073	lipid IVA biosynthesis (P. putida)	genotype	GPX4	-1.35729	4.10421	0.743622	0.985664	30	16
HEMESYN2-PWY	heme b biosynthesis II (oxygen-independent)	genotype	RXRa	0.893684	2.70746	0.744088	0.985664	30	20
PWY-5981	CDP-diacylglycerol biosynthesis III	genotype	RXRa	7.38732	22.5189	0.745605	0.985664	30	27
PWY0-1296	purine ribonucleosides degradation	genotype	DKO	-20.6845	63.8705	0.748745	0.985664	30	30
PWY-241	C4 photosynthetic carbon assimilation cycle, NADP-ME type	genotype	RXRa	-0.112382	0.352355	0.752417	0.985664	30	11
PWY-5265	peptidoglycan biosynthesis II (staphylococci)	genotype	RXRa	-0.783549	2.46059	0.752796	0.985664	30	11
PWY-I9	L-cysteine biosynthesis VI (from L-methionine)	genotype	RXRa	-5.31298	16.7209	0.753317	0.985664	30	21
FUCCAT-PWY	fucose degradation	genotype	GPX4	-4.90539	15.6012	0.755808	0.985664	30	24
PWY-6519	8-amino-7-oxononanoate biosynthesis I	genotype	DKO	0.184415	0.588077	0.756434	0.985664	30	9
PWY4FS-7	phosphatidylglycerol biosynthesis I (plastidic)	genotype	GPX4	-5.10303	16.3267	0.757209	0.985664	30	29
PWY4FS-8	phosphatidylglycerol biosynthesis II (non-plastidic)	genotype	GPX4	-5.10303	16.3267	0.757209	0.985664	30	29
PWY-7663	gondoate biosynthesis (anaerobic)	genotype	RXRa	-4.32558	13.9462	0.759009	0.985664	30	29
PWY-5973	cis-vaccenate biosynthesis	genotype	RXRa	-4.02096	13.1082	0.761573	0.985664	30	27
PWY-5918	superpathway of heme b biosynthesis from glutamate	genotype	DKO	-0.56853	1.85466	0.761731	0.985664	30	12
PWY-6859	all-trans-farnesol biosynthesis	genotype	GPX4	-3.5093	11.5035	0.762843	0.985664	30	30
UDPNACETYLGALSYN-PWY	UDP-N-acetyl-D-glucosamine biosynthesis II	genotype	DKO	-0.0461053	0.15124	0.763005	0.985664	30	14
CALVIN-PWY	Calvin-Benson-Bassham cycle	genotype	DKO	-6.51472	21.468	0.764049	0.985664	30	29
PWY-6588	pyruvate fermentation to acetone	genotype	RXRa	0.0555584	0.184225	0.765467	0.985664	30	7
PWY-6731	starch degradation III	genotype	RXRa	-0.193986	0.644929	0.766064	0.985664	30	8
PWY-6608	guanosine nucleotides degradation III	sex	female	-0.234907	0.787703	0.768001	0.985664	30	9
P461-PWY	hexitol fermentation to lactate, formate, ethanol and acetate	genotype	DKO	-0.466225	1.56752	0.768598	0.985664	30	12
GLUDEG-I-PWY	GABA shunt	genotype	RXRa	-3.15675	10.6149	0.768628	0.985664	30	10
PWY-7851	coenzyme A biosynthesis II (eukaryotic)	sex	female	-12.9041	43.3965	0.768654	0.985664	30	29
PWY-6902	chitin degradation II (Vibrio)	genotype	DKO	-0.203722	0.690143	0.770289	0.985664	30	16
PWY-702	L-methionine biosynthesis II	genotype	DKO	0.286773	0.973325	0.770707	0.985664	30	16
P125-PWY	superpathway of (R,R)-butanediol biosynthesis	genotype	RXRa	0.0542798	0.185978	0.772801	0.985664	30	7
PWY0-1586	peptidoglycan maturation (meso-diaminopimelate containing)	genotype	GPX4	-6.82261	23.4573	0.773564	0.985664	30	29
P105-PWY	TCA cycle IV (2-oxoglutarate decarboxylase)	genotype	RXRa	-0.133016	0.459084	0.774402	0.985664	30	9
PWY-6507	4-deoxy-L-threo-hex-4-enopyranuronate degradation	genotype	GPX4	0.20273	0.702966	0.775424	0.985664	30	10
PWY0-1479	tRNA processing	genotype	GPX4	-1.39739	4.88197	0.777056	0.985664	30	17
OANTIGEN-PWY	O-antigen building blocks biosynthesis (E. coli)	genotype	DKO	-10.0334	35.2378	0.778194	0.985664	30	29
PWY0-1586	peptidoglycan maturation (meso-diaminopimelate containing)	genotype	RXRa	-7.04991	24.8122	0.778651	0.985664	30	29
PWY-6857	retinol biosynthesis	genotype	DKO	-0.0486268	0.171159	0.778671	0.985664	30	12
PWY-5941	glycogen degradation II	genotype	GPX4	6.08085	21.4336	0.778972	0.985664	30	27
POLYAMSYN-PWY	superpathway of polyamine biosynthesis I	genotype	DKO	0.120948	0.426519	0.779075	0.985664	30	13
PWY-6123	inosine-5'-phosphate biosynthesis I	sex	female	18.6604	65.9193	0.779447	0.985664	30	30
PWY-8187	L-arginine degradation XIII (reductive Stickland reaction)	genotype	DKO	-8.61916	30.5324	0.780041	0.985664	30	29
PWY6666-2	dopamine degradation	genotype	DKO	-0.0433972	0.154411	0.780985	0.985664	30	22
PWY-6992	1,5-anhydrofructose degradation	genotype	GPX4	-0.291855	1.04169	0.781649	0.985664	30	14
PWY-6151	S-adenosyl-L-methionine salvage I	genotype	DKO	-17.1255	61.404	0.782617	0.985664	30	29
PWY-7385	1,3-propanediol biosynthesis (engineered)	genotype	DKO	-0.0350038	0.125637	0.782835	0.985664	30	8
VALSYN-PWY	L-valine biosynthesis	sex	female	-20.4551	73.4346	0.782882	0.985664	30	29
PWY-6292	superpathway of L-cysteine biosynthesis (mammalian)	genotype	GPX4	-3.29838	11.9217	0.784307	0.985664	30	17
COA-PWY	coenzyme A biosynthesis I (prokaryotic)	sex	female	12.9161	47.0208	0.785812	0.985664	30	30
PWY-6936	seleno-amino acid biosynthesis (plants)	genotype	GPX4	-6.54153	23.8232	0.785891	0.985664	30	23
PWY-5910	superpathway of geranylgeranyldiphosphate biosynthesis I (via mevalonate)	genotype	GPX4	-3.30329	12.0706	0.786591	0.985664	30	10
NAGLIPASYN-PWY	lipid IVA biosynthesis (E. coli)	genotype	RXRa	1.18597	4.34127	0.786955	0.985664	30	16
PWY-8073	lipid IVA biosynthesis (P. putida)	genotype	RXRa	1.18597	4.34127	0.786955	0.985664	30	16
PWY-922	mevalonate pathway I (eukaryotes and bacteria)	genotype	GPX4	-3.22845	11.8425	0.787388	0.985664	30	12
PWY66-201	nicotine degradation IV	genotype	DKO	0.332568	1.22579	0.788382	0.985664	30	30
PWY-7117	C4 photosynthetic carbon assimilation cycle, PEPCK type	genotype	RXRa	-0.246588	0.910888	0.788835	0.985664	30	12
FASYN-ELONG-PWY	fatty acid elongation -- saturated	genotype	RXRa	-0.479087	1.78554	0.790658	0.985664	30	25
PWY-7229	superpathway of adenosine nucleotides de novo biosynthesis I	genotype	DKO	-6.91975	25.8964	0.791501	0.985664	30	30
PWY-6823	molybdopterin biosynthesis	genotype	RXRa	-3.59161	13.6034	0.793927	0.985664	30	28
PWY-6124	inosine-5'-phosphate biosynthesis II	sex	female	16.9467	64.3472	0.794429	0.985664	30	29
PWY-5384	sucrose degradation IV (sucrose phosphorylase)	genotype	GPX4	-4.22137	16.0986	0.7953	0.985664	30	27
PWY-821	superpathway of sulfur amino acid biosynthesis (Saccharomyces cerevisiae)	genotype	RXRa	-0.315869	1.20922	0.796065	0.985664	30	7
PWY0-1261	anhydromuropeptides recycling I	sex	female	0.534418	2.04636	0.796112	0.985664	30	14
PWY-6282	palmitoleate biosynthesis I (from (5Z)-dodec-5-enoate)	genotype	RXRa	-0.347981	1.33778	0.796903	0.985664	30	24
PWY0-862	(5Z)-dodecenoate biosynthesis I	sex	female	0.348039	1.34962	0.798611	0.985664	30	24
PWY-6897	thiamine diphosphate salvage II	genotype	GPX4	-1.7284	6.80776	0.801659	0.985664	30	23
ANAGLYCOLYSIS-PWY	glycolysis III (from glucose)	genotype	RXRa	12.4474	49.5409	0.80367	0.985664	30	30
FERMENTATION-PWY	mixed acid fermentation	genotype	GPX4	-0.998139	3.98053	0.804053	0.985664	30	25
ASPASN-PWY	superpathway of L-aspartate and L-asparagine biosynthesis	genotype	DKO	-2.5868	10.3288	0.804289	0.985664	30	28
PWY-5265	peptidoglycan biosynthesis II (staphylococci)	genotype	GPX4	0.580372	2.32622	0.80502	0.985664	30	11
PWY-6557	glycosaminoglycan-protein linkage region biosynthesis	sex	female	0.0182981	0.0735636	0.805595	0.985664	30	11
PWY-6609	adenine and adenosine salvage III	genotype	DKO	-16.7508	68.1375	0.807815	0.985664	30	30
PWY-5675	nitrate reduction V (assimilatory)	genotype	RXRa	-0.112603	0.461121	0.809073	0.985664	30	9
PWY-7511	protein ubiquitination	genotype	DKO	0.0331439	0.136012	0.809465	0.985664	30	30
SALVADEHYPOX-PWY	adenosine nucleotides degradation II	genotype	DKO	-0.19832	0.823748	0.81171	0.985664	30	9
PWY-7433	mucin core 1 and core 2 O-glycosylation	genotype	GPX4	0.049712	0.207947	0.813007	0.985664	30	19
P441-PWY	superpathway of N-acetylneuraminate degradation	sex	female	0.348111	1.46302	0.813867	0.985664	30	11
PWY-6385	peptidoglycan biosynthesis III (mycobacteria)	genotype	DKO	-10.8842	46.0138	0.814939	0.985664	30	29
GLUCOSE1PMETAB-PWY	glucose and glucose-1-phosphate degradation	genotype	RXRa	-4.53232	19.4161	0.817328	0.985664	30	11
PWY-7664	oleate biosynthesis IV (anaerobic)	sex	female	-0.24628	1.05956	0.818091	0.985664	30	24
POLYISOPRENSYN-PWY	polyisoprenoid biosynthesis (E. coli)	genotype	GPX4	-2.86817	12.3575	0.818351	0.985664	30	29
TCA	TCA cycle I (prokaryotic)	genotype	DKO	0.0908601	0.392419	0.818781	0.985664	30	7
ARGININE-SYN4-PWY	L-ornithine biosynthesis II	genotype	RXRa	-0.334084	1.4587	0.82071	0.985664	30	18
SALVADEHYPOX-PWY	adenosine nucleotides degradation II	genotype	GPX4	0.175991	0.774037	0.821987	0.985664	30	9
PWY-5913	partial TCA cycle (obligate autotrophs)	sex	female	0.15717	0.693032	0.822434	0.985664	30	12
PWY-2941	L-lysine biosynthesis II	genotype	DKO	-12.0575	53.2991	0.822867	0.985664	30	29
PYRIDOXSYN-PWY	pyridoxal 5'-phosphate biosynthesis I	genotype	DKO	0.944187	4.18792	0.823458	0.985664	30	17
PWY-5840	superpathway of menaquinol-7 biosynthesis	genotype	GPX4	0.32572	1.44609	0.823623	0.985664	30	7
PWY-7392	taxadiene biosynthesis (engineered)	genotype	GPX4	-2.45803	11.0004	0.825002	0.985664	30	15
GLYCOLYSIS	glycolysis I (from glucose 6-phosphate)	genotype	DKO	7.60856	34.5758	0.827616	0.985664	30	29
GLUDEG-I-PWY	GABA shunt	genotype	GPX4	-2.20172	10.0353	0.828122	0.985664	30	10
PWY-7237	myo-, chiro- and scyllo-inositol degradation	genotype	RXRa	-1.96616	9.02067	0.829228	0.985664	30	15
PWY-7385	1,3-propanediol biosynthesis (engineered)	sex	female	0.0199155	0.091445	0.829363	0.985664	30	8
PWY-821	superpathway of sulfur amino acid biosynthesis (Saccharomyces cerevisiae)	genotype	DKO	0.263638	1.21661	0.830201	0.985664	30	7
PWY-6282	palmitoleate biosynthesis I (from (5Z)-dodec-5-enoate)	sex	female	-0.210951	0.979654	0.831256	0.985664	30	24
UDPNACETYLGALSYN-PWY	UDP-N-acetyl-D-glucosamine biosynthesis II	genotype	GPX4	-0.0305374	0.142113	0.831604	0.985664	30	14
PWY-7664	oleate biosynthesis IV (anaerobic)	genotype	RXRa	-0.310848	1.44689	0.831636	0.985664	30	24
REDCITCYC	TCA cycle VI (Helicobacter)	genotype	RXRa	0.0351615	0.164014	0.831989	0.985664	30	10
PWY-7115	C4 photosynthetic carbon assimilation cycle, NAD-ME type	genotype	GPX4	-0.243671	1.13755	0.832124	0.985664	30	13
PWY-7357	thiamine phosphate formation from pyrithiamine and oxythiamine (yeast)	genotype	GPX4	-2.10813	9.87472	0.832678	0.985664	30	23
RHAMCAT-PWY	L-rhamnose degradation I	genotype	GPX4	0.37879	1.77783	0.833005	0.985664	30	14
HEMESYN2-PWY	heme b biosynthesis II (oxygen-independent)	genotype	GPX4	0.535986	2.55962	0.835832	0.985664	30	20
ARG+POLYAMINE-SYN	superpathway of arginine and polyamine biosynthesis	genotype	RXRa	-0.159045	0.759665	0.835862	0.985664	30	13
ILEUSYN-PWY	L-isoleucine biosynthesis I (from threonine)	sex	female	-13.9482	67.0248	0.836833	0.985664	30	29
PWY66-409	superpathway of purine nucleotide salvage	genotype	GPX4	0.71872	3.4626	0.837249	0.985664	30	14
CITRULBIO-PWY	L-citrulline biosynthesis	genotype	DKO	-0.449001	2.16539	0.837414	0.985664	30	20
PWY-5686	UMP biosynthesis I	sex	female	14.348	70.4205	0.8402	0.985664	30	29
PWY-7790	UMP biosynthesis II	sex	female	14.348	70.4205	0.8402	0.985664	30	29
PWY-7791	UMP biosynthesis III	sex	female	14.348	70.4205	0.8402	0.985664	30	29
GLYCOCAT-PWY	glycogen degradation I	genotype	RXRa	-1.1134	5.54472	0.842477	0.985664	30	12
PWY-5920	superpathway of heme b biosynthesis from glycine	genotype	DKO	-0.0689985	0.343992	0.842649	0.985664	30	9
COA-PWY-1	superpathway of coenzyme A biosynthesis III (mammals)	sex	female	-9.11483	45.4617	0.842716	0.985664	30	29
RIBOSYN2-PWY	flavin biosynthesis I (bacteria and plants)	genotype	GPX4	-2.48121	12.3838	0.84282	0.985664	30	21
PWY-5972	stearate biosynthesis I (animals)	genotype	RXRa	-0.0593279	0.299137	0.84439	0.985664	30	22
PWY-7204	pyridoxal 5'-phosphate salvage II (plants)	genotype	GPX4	0.0589848	0.298116	0.844756	0.985664	30	21
PWY-7210	pyrimidine deoxyribonucleotides biosynthesis from CTP	genotype	RXRa	0.163079	0.825374	0.84497	0.985664	30	26
KETOGLUCONMET-PWY	ketogluconate metabolism	genotype	DKO	0.0812188	0.414157	0.846112	0.985664	30	8
PWY-7761	NAD salvage pathway II (PNC IV cycle)	genotype	DKO	0.15959	0.815144	0.846364	0.985664	30	19
PWY-5989	stearate biosynthesis II (bacteria and plants)	genotype	RXRa	-0.293399	1.51249	0.847756	0.985664	30	21
METH-ACETATE-PWY	methanogenesis from acetate	genotype	GPX4	0.0526316	0.272445	0.848377	0.985664	30	8
PWY0-1477	ethanolamine utilization	sex	female	-0.145515	0.761774	0.850052	0.985664	30	12
PWY-6545	pyrimidine deoxyribonucleotides de novo biosynthesis III	genotype	GPX4	0.367115	1.93037	0.850705	0.985664	30	30
P164-PWY	purine nucleobases degradation I (anaerobic)	genotype	GPX4	-0.104114	0.548606	0.851015	0.985664	30	8
ANAEROFRUCAT-PWY	homolactic fermentation	genotype	RXRa	-3.77483	20.0876	0.852458	0.985664	30	26
PWY-7953	UDP-N-acetylmuramoyl-pentapeptide biosynthesis III (meso-diaminopimelate containing)	genotype	GPX4	-9.05301	48.28	0.852774	0.985664	30	29
LACTOSECAT-PWY	lactose and galactose degradation I	genotype	DKO	-4.76254	25.4045	0.852807	0.985664	30	30
P124-PWY	Bifidobacterium shunt	genotype	GPX4	-1.40785	7.5733	0.854026	0.985664	30	8
PWY-7228	superpathway of guanosine nucleotides de novo biosynthesis I	genotype	DKO	-2.75851	14.8915	0.854535	0.985664	30	30
NAGLIPASYN-PWY	lipid IVA biosynthesis (E. coli)	sex	female	-0.586905	3.17911	0.855022	0.985664	30	16
PWY-8073	lipid IVA biosynthesis (P. putida)	sex	female	-0.586905	3.17911	0.855022	0.985664	30	16
HEME-BIOSYNTHESIS-II	heme b biosynthesis I (aerobic)	genotype	RXRa	-0.164967	0.893768	0.855052	0.985664	30	15
PWY-7279	aerobic respiration II (cytochrome c) (yeast)	genotype	GPX4	-0.295978	1.61136	0.855745	0.985664	30	28
PWY-6607	guanosine nucleotides degradation I	genotype	GPX4	0.0727682	0.396986	0.85604	0.985664	30	7
PWY-5189	tetrapyrrole biosynthesis II (from glycine)	genotype	RXRa	-2.2679	12.4125	0.856498	0.985664	30	24
HISDEG-PWY	L-histidine degradation I	genotype	DKO	-1.98126	10.8839	0.857022	0.985664	30	25
PWY-7356	thiamine diphosphate salvage IV (yeast)	genotype	RXRa	0.226545	1.24597	0.857188	0.985664	30	15
PWY-5989	stearate biosynthesis II (bacteria and plants)	sex	female	0.200764	1.1076	0.857625	0.985664	30	21
PWY-6317	D-galactose degradation I (Leloir pathway)	genotype	DKO	5.64904	31.3432	0.858424	0.985664	30	29
PWY-7783	plasmalogen degradation	genotype	DKO	0.0570125	0.318862	0.859536	0.985912	30	15
SO4ASSIM-PWY	assimilatory sulfate reduction I	genotype	DKO	-0.326849	1.84671	0.860942	0.986496	30	13
PWY-5972	stearate biosynthesis I (animals)	sex	female	0.0382183	0.219057	0.862904	0.987388	30	22
SULFATE-CYS-PWY	superpathway of sulfate assimilation and cysteine biosynthesis	genotype	DKO	-0.236058	1.36989	0.864574	0.987388	30	10
COBALSYN-PWY	superpathway of adenosylcobalamin salvage from cobinamide I	genotype	DKO	2.15051	12.508	0.864876	0.987388	30	20
PWY-5189	tetrapyrrole biosynthesis II (from glycine)	genotype	DKO	2.14014	12.4883	0.865311	0.987388	30	24
PWY-6922	L-N&delta;-acetylornithine biosynthesis	genotype	DKO	0.0532304	0.31304	0.866344	0.987543	30	8
PWY-6121	5-aminoimidazole ribonucleotide biosynthesis I	sex	female	10.4633	63.5965	0.870639	0.989159	30	29
BRANCHED-CHAIN-AA-SYN-PWY	superpathway of branched chain amino acid biosynthesis	sex	female	-10.5328	64.2376	0.871077	0.989159	30	29
METH-ACETATE-PWY	methanogenesis from acetate	sex	female	0.0344359	0.211035	0.871692	0.989159	30	8
PWY-7356	thiamine diphosphate salvage IV (yeast)	genotype	DKO	-0.200872	1.25358	0.873981	0.989159	30	15
PWY-6126	superpathway of adenosine nucleotides de novo biosynthesis II	genotype	DKO	-2.76807	17.3085	0.874225	0.989159	30	30
PWY-6527	stachyose degradation	genotype	GPX4	-4.70992	29.7077	0.875303	0.989159	30	30
TCA	TCA cycle I (prokaryotic)	genotype	RXRa	0.0617341	0.390036	0.875509	0.989159	30	7
RIBOSYN2-PWY	flavin biosynthesis I (bacteria and plants)	genotype	RXRa	-2.07153	13.0991	0.875614	0.989159	30	21
PWY-6147	6-hydroxymethyl-dihydropterin diphosphate biosynthesis I	genotype	GPX4	-1.56328	10.0473	0.877605	0.989159	30	15
PWY-5103	L-isoleucine biosynthesis III	sex	female	-9.67139	62.4965	0.87826	0.989159	30	29
PWY-6902	chitin degradation II (Vibrio)	sex	female	-0.0775152	0.502322	0.878601	0.989159	30	16
ANAGLYCOLYSIS-PWY	glycolysis III (from glucose)	genotype	DKO	7.67125	49.8436	0.878919	0.989159	30	30
PWY-5345	superpathway of L-methionine biosynthesis (by sulfhydrylation)	genotype	DKO	-0.35405	2.3163	0.879742	0.989159	30	12
PWY-6703	preQ0 biosynthesis	genotype	GPX4	-4.9566	32.594	0.880352	0.989159	30	29
GLYCOLYSIS-E-D	superpathway of glycolysis and the Entner-Doudoroff pathway	genotype	GPX4	0.303186	2.02655	0.882275	0.990309	30	24
PWY-6163	chorismate biosynthesis from 3-dehydroquinate	sex	female	-5.74079	39.9127	0.886785	0.99261	30	29
PWY-7094	fatty acid salvage	sex	female	-0.0131509	0.0918944	0.887351	0.99261	30	7
P125-PWY	superpathway of (R,R)-butanediol biosynthesis	genotype	GPX4	0.0248646	0.175822	0.888672	0.99261	30	7
PWY-6122	5-aminoimidazole ribonucleotide biosynthesis II	sex	female	9.15722	64.8489	0.888837	0.99261	30	29
PWY-6277	superpathway of 5-aminoimidazole ribonucleotide biosynthesis	sex	female	9.15722	64.8489	0.888837	0.99261	30	29
PWY0-1261	anhydromuropeptides recycling I	genotype	GPX4	0.369465	2.64184	0.889898	0.992787	30	14
PWY-7323	superpathway of GDP-mannose-derived O-antigen building blocks biosynthesis	sex	female	-0.0724458	0.531615	0.892695	0.994744	30	7
PWY-6948	sitosterol degradation to androstenedione	sex	female	0.0160412	0.118563	0.893461	0.994744	30	21
PWY-5080	very long chain fatty acid biosynthesis I	genotype	RXRa	0.0220047	0.167516	0.896543	0.995883	30	24
PWY-1042	glycolysis IV	genotype	DKO	6.11584	47.48	0.89854	0.995883	30	30
PWY-5723	Rubisco shunt	genotype	DKO	0.0383207	0.301872	0.9	0.995883	30	8
POLYAMINSYN3-PWY	superpathway of polyamine biosynthesis II	sex	female	-0.0039535	0.0312571	0.900361	0.995883	30	13
GLUCONEO-PWY	gluconeogenesis I	genotype	DKO	4.22336	33.9205	0.901909	0.995883	30	28
PWY0-1261	anhydromuropeptides recycling I	genotype	RXRa	-0.336873	2.79444	0.90501	0.995883	30	14
PWY-6125	superpathway of guanosine nucleotides de novo biosynthesis II	genotype	DKO	-1.45058	12.2254	0.906498	0.995883	30	29
PWY-5484	glycolysis II (from fructose 6-phosphate)	genotype	DKO	3.76921	32.3459	0.908165	0.995883	30	29
PWY-7942	5-oxo-L-proline metabolism	genotype	DKO	0.0457797	0.394082	0.908448	0.995883	30	17
PWY-7208	superpathway of pyrimidine nucleobases salvage	genotype	DKO	-1.20633	10.6151	0.910428	0.995883	30	30
NONMEVIPP-PWY	methylerythritol phosphate pathway I	sex	female	-4.85965	43.3516	0.91164	0.995883	30	29
POLYAMSYN-PWY	superpathway of polyamine biosynthesis I	genotype	RXRa	-0.0473633	0.423928	0.911934	0.995883	30	13
PWY-5972	stearate biosynthesis I (animals)	genotype	GPX4	0.0314553	0.282802	0.912324	0.995883	30	22
PWY-4984	urea cycle	sex	female	-0.135076	1.217	0.912509	0.995883	30	16
PWY-I9	L-cysteine biosynthesis VI (from L-methionine)	genotype	GPX4	-1.74189	15.8078	0.913137	0.995883	30	21
PWY-7198	pyrimidine deoxyribonucleotides de novo biosynthesis IV	genotype	DKO	-1.15184	10.4985	0.913512	0.995883	30	18
PWY0-862	(5Z)-dodecenoate biosynthesis I	genotype	DKO	0.203314	1.85426	0.913564	0.995883	30	24
PWY-6901	superpathway of glucose and xylose degradation	genotype	RXRa	-1.09321	10.0343	0.914114	0.995883	30	23
PWY-7357	thiamine phosphate formation from pyrithiamine and oxythiamine (yeast)	genotype	RXRa	1.12972	10.4451	0.914734	0.995883	30	23
PWY0-166	superpathway of pyrimidine deoxyribonucleotides de novo biosynthesis (E. coli)	genotype	RXRa	-0.253543	2.42492	0.917561	0.995883	30	30
P105-PWY	TCA cycle IV (2-oxoglutarate decarboxylase)	genotype	DKO	-0.0481021	0.461889	0.917888	0.995883	30	9
PWY-5030	L-histidine degradation III	genotype	DKO	1.55598	14.9711	0.918053	0.995883	30	21
PWY66-389	phytol degradation	sex	female	-0.0526751	0.508952	0.918394	0.995883	30	21
PWY-5971	palmitate biosynthesis (type II fatty acid synthase)	sex	female	-0.119431	1.16414	0.919106	0.995883	30	12
PWY-4041	&gamma;-glutamyl cycle	sex	female	-0.0322153	0.315331	0.919442	0.995883	30	9
PWY0-845	superpathway of pyridoxal 5'-phosphate biosynthesis and salvage	genotype	GPX4	-0.628532	6.22609	0.920394	0.995883	30	17
PWY-6606	guanosine nucleotides degradation II	genotype	DKO	0.0526403	0.54009	0.923134	0.995883	30	8
HEME-BIOSYNTHESIS-II	heme b biosynthesis I (aerobic)	genotype	DKO	-0.087277	0.899229	0.923455	0.995883	30	15
PWY1ZNC-1	assimilatory sulfate reduction IV	genotype	DKO	0.0706356	0.735467	0.924253	0.995883	30	9
PWY-621	sucrose degradation III (sucrose invertase)	genotype	RXRa	-0.0685516	0.715171	0.924401	0.995883	30	13
PWY-6557	glycosaminoglycan-protein linkage region biosynthesis	genotype	GPX4	-0.00907071	0.0949702	0.92467	0.995883	30	11
PWY-5989	stearate biosynthesis II (bacteria and plants)	genotype	DKO	0.144925	1.52173	0.924886	0.995883	30	21
PWY-7184	pyrimidine deoxyribonucleotides de novo biosynthesis I	genotype	GPX4	0.186918	1.97626	0.925401	0.995883	30	30
CITRULBIO-PWY	L-citrulline biosynthesis	sex	female	-0.148276	1.57608	0.925797	0.995883	30	20
PWY-6628	superpathway of L-phenylalanine biosynthesis	genotype	RXRa	-0.10936	1.17485	0.926579	0.995883	30	11
PWY-5695	inosine 5'-phosphate degradation	genotype	GPX4	2.29423	24.8157	0.927077	0.995883	30	30
PWY0-845	superpathway of pyridoxal 5'-phosphate biosynthesis and salvage	genotype	DKO	0.596225	6.62595	0.929017	0.996994	30	17
PWY-3781	aerobic respiration I (cytochrome c)	genotype	GPX4	-0.852645	9.61724	0.93006	0.997141	30	30
PWY-7434	terminal O-glycans residues modification (via type 2 precursor disaccharide)	sex	female	-0.0306223	0.352875	0.931538	0.997486	30	30
PWY-5121	superpathway of geranylgeranyl diphosphate biosynthesis II (via MEP)	genotype	GPX4	1.12848	13.4409	0.933758	0.997486	30	29
PYRIDNUCSYN-PWY	NAD de novo biosynthesis I (from aspartate)	genotype	GPX4	-1.51184	18.3889	0.935131	0.997486	30	28
PWY66-399	gluconeogenesis III	genotype	GPX4	-0.703326	9.30139	0.940327	0.997486	30	29
PWY-5367	petroselinate biosynthesis	genotype	GPX4	0.0438427	0.606879	0.942983	0.997486	30	15
ARO-PWY	chorismate biosynthesis I	sex	female	-3.18808	44.6985	0.943707	0.997486	30	29
PWY-7210	pyrimidine deoxyribonucleotides biosynthesis from CTP	sex	female	0.0426443	0.60442	0.944314	0.997486	30	26
PWY-5130	2-oxobutanoate degradation I	genotype	DKO	0.0517151	0.736744	0.944598	0.997486	30	9
PWY-7345	superpathway of anaerobic sucrose degradation	genotype	RXRa	-0.173456	2.54173	0.946135	0.997486	30	12
PWY-7184	pyrimidine deoxyribonucleotides de novo biosynthesis I	genotype	RXRa	-0.138041	2.09041	0.947875	0.997486	30	30
PWY-7761	NAD salvage pathway II (PNC IV cycle)	sex	female	0.0388172	0.593304	0.948356	0.997486	30	19
PWY-6507	4-deoxy-L-threo-hex-4-enopyranuronate degradation	sex	female	0.035489	0.544515	0.948553	0.997486	30	10
PWY-6628	superpathway of L-phenylalanine biosynthesis	sex	female	0.0554341	0.860344	0.949138	0.997486	30	11
PWY-7242	D-fructuronate degradation	sex	female	0.0353343	0.559303	0.950129	0.997486	30	8
PWY-7197	pyrimidine deoxyribonucleotide phosphorylation	genotype	DKO	-0.46499	7.41535	0.950499	0.997486	30	30
PWY-6545	pyrimidine deoxyribonucleotides de novo biosynthesis III	genotype	RXRa	-0.126342	2.04187	0.951154	0.997486	30	30
PYRIDOXSYN-PWY	pyridoxal 5'-phosphate biosynthesis I	genotype	GPX4	-0.235102	3.93519	0.952835	0.997486	30	17
PWY-6588	pyruvate fermentation to acetone	sex	female	-0.00794053	0.134908	0.953532	0.997486	30	7
REDCITCYC	TCA cycle VI (Helicobacter)	sex	female	-0.00677969	0.120107	0.955434	0.997486	30	10
PWY-5136	fatty acid &beta;-oxidation II (plant peroxisome)	genotype	DKO	-0.083569	1.49368	0.955828	0.997486	30	19
PWY-6305	superpathway of putrescine biosynthesis	sex	female	-0.0148087	0.268235	0.956412	0.997486	30	22
PWY-7220	adenosine deoxyribonucleotides de novo biosynthesis II	genotype	DKO	-0.464737	8.41859	0.956415	0.997486	30	30
PWY-7222	guanosine deoxyribonucleotides de novo biosynthesis II	genotype	DKO	-0.464737	8.41859	0.956415	0.997486	30	30
P161-PWY	acetylene degradation (anaerobic)	sex	female	-0.0324157	0.614012	0.958316	0.997486	30	11
PWY-6857	retinol biosynthesis	sex	female	0.00656329	0.124578	0.958402	0.997486	30	12
PWY-6948	sitosterol degradation to androstenedione	genotype	GPX4	0.00790403	0.153064	0.959227	0.997486	30	21
FERMENTATION-PWY	mixed acid fermentation	genotype	RXRa	0.213453	4.21045	0.959971	0.997486	30	25
PWY-6305	superpathway of putrescine biosynthesis	genotype	DKO	-0.0176863	0.36853	0.962104	0.997486	30	22
PWY-5981	CDP-diacylglycerol biosynthesis III	genotype	GPX4	1.01362	21.2892	0.962404	0.997486	30	27
PWY-7199	pyrimidine deoxyribonucleosides salvage	genotype	RXRa	-1.44042	30.5336	0.962749	0.997486	30	30
PWY-6607	guanosine nucleotides degradation I	sex	female	-0.0144913	0.307504	0.962788	0.997486	30	7
PWY-702	L-methionine biosynthesis II	sex	female	0.0326863	0.708436	0.963566	0.997486	30	16
PWY-3001	superpathway of L-isoleucine biosynthesis I	genotype	GPX4	-0.358802	8.0719	0.964898	0.997486	30	21
PWY-8178	pentose phosphate pathway (non-oxidative branch) II	genotype	GPX4	-1.29736	29.6361	0.96543	0.997486	30	29
PWY-8187	L-arginine degradation XIII (reductive Stickland reaction)	genotype	RXRa	1.28964	30.347	0.966441	0.997486	30	29
PWY-6969	TCA cycle V (2-oxoglutarate synthase)	genotype	GPX4	-0.0438005	1.04466	0.966889	0.997486	30	15
PWY66-429	fatty acid biosynthesis initiation (mitochondria)	genotype	GPX4	0.695686	16.9691	0.967624	0.997486	30	29
PWY-4041	&gamma;-glutamyl cycle	genotype	RXRa	0.0171555	0.430604	0.968537	0.997486	30	9
PWY-6803	phosphatidylcholine acyl editing	genotype	DKO	0.0254727	0.666318	0.969809	0.997486	30	11
PWY6666-2	dopamine degradation	genotype	GPX4	0.00549258	0.145093	0.970103	0.997486	30	22
PWY-7383	anaerobic energy metabolism (invertebrates, cytosol)	genotype	GPX4	-0.439884	11.8224	0.970615	0.997486	30	26
POLYAMINSYN3-PWY	superpathway of polyamine biosynthesis II	genotype	DKO	0.001535	0.0429443	0.97177	0.997486	30	13
PWY6666-2	dopamine degradation	genotype	RXRa	-0.00545796	0.153473	0.971913	0.997486	30	22
PWY-7211	superpathway of pyrimidine deoxyribonucleotides de novo biosynthesis	sex	female	-0.0336956	0.980642	0.972862	0.997486	30	26
PWY-6281	L-selenocysteine biosynthesis II (archaea and eukaryotes)	genotype	DKO	-0.00184561	0.0554247	0.9737	0.997486	30	7
GLYOXYLATE-BYPASS	glyoxylate cycle	genotype	DKO	-0.0117731	0.35605	0.973885	0.997486	30	8
THISYNARA-PWY	superpathway of thiamine diphosphate biosynthesis III (eukaryotes)	genotype	RXRa	-0.160338	5.06071	0.974977	0.997486	30	18
POLYAMSYN-PWY	superpathway of polyamine biosynthesis I	sex	female	-0.00896717	0.310442	0.977186	0.997486	30	13
ARG+POLYAMINE-SYN	superpathway of arginine and polyamine biosynthesis	sex	female	-0.0156384	0.556302	0.977797	0.997486	30	13
PWY-241	C4 photosynthetic carbon assimilation cycle, NADP-ME type	sex	female	0.00704832	0.258029	0.978425	0.997486	30	11
HEMESYN2-PWY	heme b biosynthesis II (oxygen-independent)	sex	female	-0.0540504	1.98267	0.978468	0.997486	30	20
ARGININE-SYN4-PWY	L-ornithine biosynthesis II	genotype	DKO	-0.0350321	1.46761	0.981146	0.997486	30	18
PWY-702	L-methionine biosynthesis II	genotype	RXRa	0.0225179	0.967414	0.981615	0.997486	30	16
NONOXIPENT-PWY	pentose phosphate pathway (non-oxidative branch) I	genotype	GPX4	0.716827	31.1501	0.981823	0.997486	30	29
PWY-7434	terminal O-glycans residues modification (via type 2 precursor disaccharide)	genotype	GPX4	0.00974078	0.45556	0.983111	0.997486	30	30
PWY-7883	anhydromuropeptides recycling II	genotype	DKO	-0.0117264	0.567989	0.983692	0.997486	30	7
PWY-5723	Rubisco shunt	sex	female	-0.00451637	0.219718	0.983764	0.997486	30	8
PWY-5667	CDP-diacylglycerol biosynthesis I	genotype	RXRa	0.443116	21.7189	0.983884	0.997486	30	29
PWY0-1319	CDP-diacylglycerol biosynthesis II	genotype	RXRa	0.443116	21.7189	0.983884	0.997486	30	29
PWY-7942	5-oxo-L-proline metabolism	genotype	RXRa	0.00528872	0.391689	0.989334	0.999788	30	17
SER-GLYSYN-PWY	superpathway of L-serine and glycine biosynthesis I	genotype	GPX4	0.0441725	3.71657	0.990611	0.999788	30	29
PWY0-1241	ADP-L-glycero-&beta;-D-manno-heptose biosynthesis	genotype	GPX4	0.342378	29.8001	0.990924	0.999788	30	26
PWY-6857	retinol biosynthesis	genotype	GPX4	-0.00172067	0.16083	0.991549	0.999788	30	12
GALACTITOLCAT-PWY	galactitol degradation	genotype	RXRa	-0.00146168	0.151068	0.992357	0.999788	30	8
PWY-6608	guanosine nucleotides degradation III	genotype	GPX4	-0.00879094	1.01692	0.993171	0.999788	30	9
ARGSYN-PWY	L-arginine biosynthesis I (via L-ornithine)	sex	female	-0.269455	44.843	0.995253	0.999788	30	29
PWY66-201	nicotine degradation IV	sex	female	-0.00440299	0.892195	0.996102	0.999788	30	30
PWY-7356	thiamine diphosphate salvage IV (yeast)	sex	female	0.00443467	0.912423	0.996161	0.999788	30	15
P108-PWY	pyruvate fermentation to propanoate I	genotype	RXRa	-0.00552777	1.36552	0.996802	0.999788	30	8
REDCITCYC	TCA cycle VI (Helicobacter)	genotype	DKO	-0.000653585	0.165016	0.996871	0.999788	30	10
PWY-7383	anaerobic energy metabolism (invertebrates, cytosol)	genotype	DKO	-0.031437	12.5816	0.998026	0.999788	30	26
PWY-6588	pyruvate fermentation to acetone	genotype	GPX4	0.000427993	0.174165	0.998059	0.999788	30	7
GALACTUROCAT-PWY	D-galacturonate degradation I	genotype	GPX4	0.000491655	0.579716	0.99933	0.999788	30	7
PWY0-166	superpathway of pyrimidine deoxyribonucleotides de novo biosynthesis (E. coli)	genotype	GPX4	-0.000613944	2.2925	0.999788	0.999788	30	30
