# Supplementary material for: Metabolic stress sensing by epithelial RXRα links westernization of diet with Crohn’s disease
Source: Cell Metab. Author manuscript; Available in PMC 2026 Mar 30. (PMC13034575; doi:10.1016/j.cmet.2025.11.008)
Supplement: Data S1. Unprocessed data underlying the display items in the manuscript, related to Figures 1–6 and S1–S8 [file NIHMS2140806-supplement-Data_S1__Unprocessed_data_underlying_the_display_items_in_the_manuscript__related_to_Figures_1_6_and_S1_S8.zip]

Archive with 2 entries (2 files):
- Uncropped Blots.pdf
- Source Data.xlsx
