# Supplementary material for: Metabolic stress sensing by epithelial RXRα links westernization of diet with Crohn’s disease
Source: Cell Metab. Author manuscript; Available in PMC 2026 Mar 30. (PMC13034575; doi:10.1016/j.cmet.2025.11.008)
Supplement: Data S1. Unprocessed data underlying the display items in the manuscript, related to Figures 1–6 and S1–S8 [file NIHMS2140806-supplement-Data_S1__Unprocessed_data_underlying_the_display_items_in_the_manuscript__related_to_Figures_1_6_and_S1_S8.zip › Source Data.xlsx]

## Sheet: Figure 1
	Figure 1B
	source	score	FDR
	PPARD	4.192260049	0.0002254659806
	NR1H3	3.51256281	0.002578353903
	NR1H2	2.691481397	0.02925714891
	RXRA	2.193957064	0.08551537013
	SREBF1	2.015550532	0.1201695335
	HNF4A	1.866562057	0.1587592924
	VDR	1.738925581	0.1987242298
	SREBF2	1.433384911	0.3153267406
	RXRB	0.7260913934	0.6540318672
	PPARA	-0.484741383	0.767972863
	PPARG	-0.5280543201	0.7454932371
	NR1H4	-1.371279019	0.34151603
	Figure 1C
	ID	color	log2FoldChange	alpha	-log10(p_value)
	ABCA1	1	0.5982017053	0.3	3.002274049
	ABCB1	2	-0.2191648881	0.3	0.5784108552
	ABCB11	1	0.1405484334	0.3	0.2212454934
	ABCC2	2	-0.005112887879	0.3	0.006638844532
	ABCC3	2	0.1482819603	0.3	0.5319947065
	ACACB	2	0.01327481815	0.3	0.04802158805
	ACOX1	2	-0.0152209192	0.3	0.0449785383
	ACSL3	1	0.206648225	0.3	1.92177958
	ADRB1	2	-0.5368383235	0.3	3.267385956
	ALDH1A1	1	0.0214718271	0.3	0.07447706085
	APOA1	2	-0.3522223765	0.3	0.5461339418
	APOA2	2	-0.2666317923	0.3	0.2425528378
	APOA4	1	0.06040940757	0.3	0.07550707591
	APOC2	2	-0.2352054269	0.3	0.4601662613
	APOC3	2	-0.7378588721	0.3	1.590185722
	APP	1	0.3465458694	0.3	2.003350735
	BCO1	1	0.7507372065	0.3	3.525513518
	BGLAP	2	-0.8604671673	0.3	1.112670886
	BTG2	1	0.1785801854	0.3	0.9325083972
	CAT	2	-0.1479820588	0.3	1.042299255
	CCNE1	1	0.175978896	0.3	0.9451555782
	CEBPE	1	0.6663033741	0.3	2.760982464
	CHAT	2	-0.7062584335	0.3	1.743712193
	CPT1B	2	-0.04792051055	0.3	0.08710506836
	CRABP2	1	0.7461212928	0.3	1.149893818
	CRYAB	2	-0.4035545767	0.3	1.640687263
	CTNNB1	2	0.1712626288	0.3	1.97243013
	CXCR5	2	-0.7809721336	0.3	0.9818591603
	CYP19A1	1	0.6131469959	0.3	1.126409014
	CYP1A1	1	4.192537696	1	5.510082544
	CYP24A1	1	2.163320865	1	1.643802596
	CYP26A1	2	-0.5227402981	0.3	0.4071526904
	CYP27B1	2	0.8079876725	0.3	4.445437407
	CYP3A4	2	-0.03379127501	0.3	0.04237922363
	CYP4F12	1	-0.5011718322	0.3	2.495483445
	CYP7A1	2	1.489497846	1	1.576055743
	DBI	1	0.04483423733	0.3	0.1496095749
	EPO	2	-0.3262398486	0.3	0.1915027053
	ESR1	1	0.3760643581	0.3	0.7578367046
	ETS1	1	0.1216447462	0.3	0.3031451666
	FABP1	2	-0.5033703521	0.3	1.913401477
	FABP2	2	-0.4128096487	0.3	1.262138833
	GCK	2	-0.2151869932	0.3	0.5565625764
	GK	2	-0.1310194686	0.3	0.5150741695
	GNRH2	1	0.3196516517	0.3	0.1377272797
	GOT1	2	-0.1237698572	0.3	1.073302083
	GPRC5A	1	0.3446731808	0.3	1.574225475
	HIF1A	1	0.7117089847	0.3	6.742348155
	HMGCS2	2	-0.726093085	0.3	1.799857143
	HNF1A	2	-0.0892968553	0.3	0.3612059098
	HNF4A	1	-0.1329908367	0.3	0.7273295336
	HOXA1	1	0.003658379285	0.3	0.0165299841
	HSD11B1	2	2.413121226	1	9.808656576
	HSD17B2	2	-0.4091116738	0.3	2.094931956
	HSP90AB1	1	-0.02720071999	0.3	0.1873029873
	ICAM1	1	1.118657591	1	4.743031297
	IER3	1	1.476873983	1	7.802689548
	IGF2	1	0.006847012495	0.3	0.009025896142
	IL10	1	0.4331499901	0.3	0.9704045888
	IL12B	1	1.470683936	1	2.627727636
	IL2	2	-0.1259241323	0.3	0.1563328532
	IL2RA	1	1.059607771	1	3.966875928
	IL2RB	1	0.3183766635	0.3	1.651137502
	IL2RG	2	-0.09677991925	0.3	0.3877624837
	IL4	2	-0.2399192426	0.3	0.04270548355
	KLK15	1	0.1347919379	0.3	0.1406550449
	LDLR	1	0.3163113907	0.3	1.226276344
	LIPE	2	-0.5291327201	0.3	3.272838019
	LPL	1	1.499749605	1	7.378319759
	LRP1	1	0.05439961045	0.3	0.1307689637
	MAOB	2	-0.4446473452	0.3	1.882249456
	MPO	1	0.5321172781	0.3	0.8409648605
	MTTP	1	0.1940501389	0.3	0.4628727879
	NOL7	2	-0.1708597718	0.3	1.693191906
	NPC1L1	1	4.032057247	1	16.1980581
	NR0B2	1	0.1478832668	0.3	0.2286067313
	ORM1	1	2.789272708	NA	NA
	PC	2	-0.4355359279	0.3	2.764063769
	PCK1	2	-0.3001550137	0.3	0.6408885993
	PLAT	1	0.4759053682	0.3	1.941285107
	PLAU	1	1.189420191	1	6.658934048
	PLD1	2	-0.007616886635	0.3	0.02740418502
	POU5F1	2	-0.4350130341	0.3	1.990624257
	PSG5	2	-0.3263801717	0.3	0.06378877574
	RBP1	2	-0.08495550257	0.3	0.2253804684
	RBP2	2	-0.003806252782	0.3	0.005014168063
	SCARB1	1	0.5993302802	0.3	3.858424027
	SCP2	2	-0.1495914989	0.3	1.111993804
	SEMA6B	1	0.9438480037	0.3	6.032007118
	SERPINC1	2	-0.4034805986	0.3	0.531520964
	SERPINE1	1	3.129233636	1	13.82782053
	SLC10A1	1	0.6822204687	0.3	0.7177721412
	SLC2A4	1	-0.01938476245	0.3	0.04687343355
	SREBF1	2	-0.02015682418	0.3	0.07934972422
	TFAP2A	1	2.573920974	1	9.462853453
	TGFB1	1	0.2617744662	0.3	1.061391826
	TGFB2	2	1.024494211	1	3.290590447
	TH	2	-0.3860947204	0.3	0.1859094964
	THBD	1	0.6012762485	0.3	2.465015649
	TLR10	2	-0.5444929824	0.3	0.8514434227
	TNFSF10	1	0.1122476395	0.3	0.6318480444
	TNFSF11	2	-0.3652290266	0.3	0.4400087232
	TRIB3	1	0.1027905871	0.3	0.3767932412
	TXNIP	2	0.0686916277	0.3	0.2941856367
	UCP3	1	0.1309077155	0.3	0.2812009054
	UGDH	2	0.02417794531	0.3	0.1042781579
	Figure 1D
	source	score	FDR
	RXRA	2.535151889	0.04633188799
	NR1H3	1.872852171	0.1755097805
	PPARD	1.871856262	0.1755097805
	RXRB	1.223476415	0.4156546957
	SREBF1	1.025886146	0.4990876138
	VDR	0.5683127722	0.7402505125
	NR1H2	0.550562251	0.750523634
	HNF4A	0.5250698896	0.7615732451
	SREBF2	0.2197772728	0.9243684646
	PPARG	-1.406875921	0.3366014939
	PPARA	-1.515187231	0.2923066964
	NR1H4	-2.429381618	0.05688232062
	Figure 1E
		gene_group	ibdome_berlin:20008a001	ibdome_berlin:20008a002	ibdome_berlin:20008a006	ibdome_berlin:20008a008	ibdome_berlin:20008a013	ibdome_berlin:20008a014	ibdome_berlin:20008a016	ibdome_berlin:20008a019	ibdome_berlin:20008a027	ibdome_berlin:20008a029	ibdome_berlin:20008a033	ibdome_berlin:20008a034	ibdome_berlin:20008a036	ibdome_berlin:20008a038	ibdome_berlin:20008a041	ibdome_berlin:20008a042	ibdome_berlin:20008a043	ibdome_berlin:20008a046	ibdome_berlin:20008a049	ibdome_berlin:20008a055	ibdome_berlin:20008a057	ibdome_berlin:20008a058	ibdome_berlin:20008a059	ibdome_berlin:20008a060	ibdome_berlin:20008a081	ibdome_berlin:20008a082	ibdome_berlin:20008a083	ibdome_berlin:20008a084	ibdome_berlin:20008a085	ibdome_berlin:20008a111	ibdome_berlin:20008a113	ibdome_berlin:20008a116	ibdome_berlin:20008a119	ibdome_berlin:20008a121	ibdome_berlin:20008a122	ibdome_berlin:20008a123	ibdome_berlin:20008a126	ibdome_berlin:20008a127	ibdome_berlin:20008a128	ibdome_berlin:20008a129	ibdome_berlin:20008a130	ibdome_berlin:20008a132	ibdome_berlin:20008a153	ibdome_berlin:20008a159	ibdome_berlin:20008a162	ibdome_berlin:20008a163	ibdome_berlin:20008a185
	disease		Crohn's disease	Crohn's disease	non-IBD	non-IBD	Crohn's disease	Crohn's disease	Crohn's disease	Crohn's disease	non-IBD	Crohn's disease	Crohn's disease	Crohn's disease	non-IBD	Crohn's disease	Crohn's disease	Crohn's disease	Crohn's disease	Crohn's disease	Crohn's disease	Crohn's disease	Crohn's disease	Crohn's disease	Crohn's disease	non-IBD	non-IBD	Crohn's disease	Crohn's disease	Crohn's disease	Crohn's disease	Crohn's disease	Crohn's disease	Crohn's disease	Crohn's disease	Crohn's disease	Crohn's disease	Crohn's disease	Crohn's disease	Crohn's disease	Crohn's disease	Crohn's disease	Crohn's disease	Crohn's disease	non-IBD	non-IBD	non-IBD	non-IBD	Crohn's disease
	sex		female	female	female	male	male	male	male	male	female	male	male	male	female	male	female	female	female	male	male	female	female	female	male	male	male	female	female	male	female	female	male	male	female	female	female	female	female	female	female	female	female	male	male	male	male	female	male
	IL20RA	cytokine	0.4438294838	-0.6247253155	-0.701202432	-2.672486594	0.8799558688	0.52093922	1.163834784	0.1619588381	-0.6557651629	-1.047114332	-1.028158949	0.8819140611	-0.5526437304	2.187897657	-0.9798545147	0.05726023303	-0.8746898941	-2.645477354	-0.1794588939	0.909080575	0.6393120249	1.382433716	0.5735295872	-2.232094637	-0.6199653066	-0.3300854913	0.7551983501	0.2174390112	-0.3743463169	-0.3151534597	-0.6675838833	0.7339311008	0.7745894257	1.610704076	1.02242133	-0.3782021051	0.6884695678	-1.708755085	1.804001019	1.02200416	-0.5167999499	-0.1223082532	-0.1290758064	-1.873338669	-0.1114707313	0.250812835	0.2597553619
	CXCL2	chemokine	0.9529674757	0.6749364358	-1.413044222	-1.167231408	1.406603861	1.488946601	1.114668502	-0.8010098804	-0.7144316688	0.7570444404	-0.4130049708	0.9553584516	-1.618875494	0.229927836	1.852633103	-0.2906191062	0.4813462331	0.6714237996	1.118716917	-0.06251351895	-0.2452803428	1.82814692	0.0820813294	-1.323883334	-2.248020346	-0.3047957689	1.087486886	0.7626516341	-1.057792969	-0.1727878396	1.021221576	0.5638920986	-0.08900039909	0.938022519	2.081114058	0.07873775776	0.1238794891	-0.1444601215	-0.2217196677	-0.5066886238	-1.146136428	0.5728673789	-2.248020346	-0.9744251341	-1.11100535	-0.9602718784	-0.5631362156
	IL11	cytokine	-0.5532752303	-0.2330755723	-0.5532752303	-0.5532752303	2.975645796	3.724416571	3.054712058	-0.5532752303	-0.5532752303	-0.5532752303	-0.5532752303	-0.1239285036	0.1376523631	-0.20231403	-0.1707115582	-0.5532752303	-0.5532752303	-0.5532752303	0.1646546377	-0.5532752303	1.310413992	3.272799429	-0.5532752303	-0.1608554742	-0.5532752303	-0.5532752303	-0.5532752303	0.6965321446	-0.2517881163	0.06983751889	-0.5532752303	2.021846343	-0.5532752303	2.091333983	3.801798304	0.1077837072	-0.5532752303	-0.1626712259	-0.1694859446	-0.5532752303	-0.5532752303	-0.5532752303	-0.5532752303	-0.5532752303	-0.5532752303	-0.5532752303	-0.5532752303
	CCL7	chemokine	-0.5739609238	0.02996809833	0.293940186	-0.02470987401	5.143893717	3.93272593	1.002810686	-0.5739609238	-0.5739609238	-0.5739609238	-0.5739609238	-0.5739609238	-0.5739609238	-0.5739609238	0.1475929524	-0.5739609238	0.1010159861	0.01384054194	0.7801276029	-0.5739609238	0.1577384503	2.938526313	-0.5739609238	-0.5739609238	-0.5739609238	-0.5739609238	-0.5739609238	-0.03639780318	-0.5739609238	-0.5739609238	-0.5739609238	-0.5739609238	-0.5739609238	1.756300219	2.788066643	-0.5739609238	0.119588759	-0.5739609238	1.769041876	-0.5739609238	0.193635337	0.2081131355	-0.5739609238	-0.5739609238	-0.5739609238	-0.5739609238	-0.5739609238
	IL26	cytokine	0.3586873461	0.8523462576	-0.9492779791	-1.737660027	2.011398378	3.888741243	0.7565336003	0.9213075641	-0.6779832466	0.4075415653	-0.7740467006	0.7301694148	-1.174012486	0.8482836736	0.1390580764	1.366118773	-0.0859402984	0.4275979109	0.5489896515	-1.106069194	0.003057973746	1.203974018	-0.36201739	1.39090863	-0.2912704199	-0.1137511234	-1.737660027	1.540741012	0.7809181341	0.9208581495	-0.1171222978	0.760194638	-0.4759929274	1.007645591	1.274201471	-0.08910313469	-0.05642765515	-0.1692323669	-0.4069143252	-0.6461758878	0.2114616362	0.8523691104	-0.8893300019	-0.2026118804	-1.007784943	-1.737660027	-0.06439822811
	IL17A	cytokine	0.5250319965	0.717318984	-1.465809082	-0.4907612329	0.8176748727	2.862202148	0.1212831449	-1.002056992	-0.8642948722	0.6369636589	-1.465809082	0.3563631706	0.2985842141	-0.1482976094	0.4567062195	-0.3629343525	-0.3236078706	0.6885633555	0.350004579	0.1941809203	1.388422695	1.938138734	-1.465809082	1.565961024	-1.465809082	-0.4595946727	-0.7642423768	0.1576938967	0.4596191036	0.9399560131	0.6268968338	-0.198735343	0.3848694371	1.232004382	1.219895894	0.1919087659	1.125962598	0.2542878064	-0.2615812577	0.6054187831	-0.467480438	0.1785360723	-0.6981322683	0.5395992104	-1.465809082	-1.465809082	-0.8004903922
	IL17F	cytokine	1.382234696	-0.2595697714	-0.8885281154	-0.8885281154	0.9985720178	3.870989445	0.2055571456	-0.3009822227	-0.8885281154	1.452953703	-0.8885281154	-0.8885281154	0.1676773552	0.5373002291	0.3120691068	0.7498936681	-0.8885281154	1.912662526	1.281161425	0.2750200468	-0.1265040865	2.244210605	-0.8885281154	1.582318365	-0.8885281154	-0.8885281154	-0.8885281154	-0.328686151	0.09153786557	1.698407028	0.9693988863	-0.8885281154	0.8029156102	-0.06621572826	3.008479226	0.7436700006	-0.8885281154	0.3333243159	-0.8885281154	-0.09921679436	-0.089119484	-0.07404166556	0.08407204796	-0.8885281154	-0.05173511648	-0.8885281154	0.4338036785
	IL12B	cytokine	-0.5398157836	0.6935564943	-1.111730647	1.000765356	1.898212324	3.187390105	-0.5869130315	-1.111730647	-1.111730647	1.770972976	0.5815996827	-1.111730647	0.8784791485	-1.111730647	-0.5261420867	1.169636125	-1.111730647	1.015254884	1.126249879	-1.111730647	0.8944797319	0.8613545357	0.4773631481	0.2940380671	-1.111730647	-1.111730647	-1.111730647	0.5794081722	0.9214569288	1.561883197	1.188082944	-0.4830945595	0.715421597	-0.1024334573	1.97572473	0.8881927855	0.9204081535	1.372091823	0.2725768736	-0.1365731448	0.4923112708	0.3484332485	-1.111730647	0.6717550443	-0.08755383064	-1.111730647	0.1809598875
	IL1A	cytokine	0.1215005472	0.4551311281	-1.123011444	-0.05818526449	3.05007105	3.567139848	1.848658854	0.04404825967	-1.123011444	0.4932834458	-1.123011444	0.2318204355	-0.7437687872	0.4271314572	0.5509523581	0.05467579234	-0.2737555011	0.5979140609	0.5624100559	-0.1092298843	0.5627003559	1.349784412	-0.3897421268	-0.2125235127	-1.123011444	-0.03038620916	1.770194758	0.3652954997	0.1915593372	0.4587426528	0.0899333317	1.076074038	0.2530155769	1.829744136	2.023097	-0.3609653096	0.2748101927	0.6639852418	-0.6805922812	-0.388621041	-0.1872927953	-0.1741129775	-1.123011444	0.4891460426	0.5306695955	-1.123011444	-0.6283299064
	CCL20	chemokine	0.4013046961	2.260437467	-1.197940027	0.3754213356	0.6002962049	-0.00711721419	-0.5080816355	-0.6195826561	-0.7988435982	0.9699204538	0.003251272023	1.478711914	-1.148248562	-0.7711374412	2.412725367	-0.3144512008	0.8512364681	1.472927102	0.8640483001	-0.7232462276	-0.1120533976	1.041029964	-0.1880259182	0.3473368235	-1.840758963	-0.2338847654	0.1254208073	0.8283316272	-0.02371918497	0.7782134058	1.502769687	-0.02835379535	0.3555852138	1.079713327	0.8997090923	0.06426791437	0.3809293274	0.850978376	0.9384524023	-1.111874046	-0.9092544017	1.228772771	-1.470197555	0.4593567744	0.2672715629	-0.4644841223	-0.6290614912
	IL1R2	cytokine	0.8713531428	-0.2167589085	0.3625172752	0.4042516319	2.724141085	3.331019263	0.2752162121	-0.817386745	-0.3337415265	0.1435444487	-0.2992837838	0.3472849799	0.2498760136	2.990889329	0.6255710156	0.9174022872	-1.393710875	0.168848613	0.5176640938	0.3685710488	0.8134313638	1.292419244	0.6977219076	-1.378398369	-1.052480329	-0.9769734562	1.68707572	0.5368971949	0.03115142951	1.104569907	0.04589778156	2.05800006	0.7389474224	1.740319263	1.479367973	-0.3500510591	0.5373107915	0.2480399478	0.8075126268	-0.7970847352	-0.6958458069	-0.1154065309	-0.4210700964	0.0850392602	0.4503084763	0.1645948882	-0.5939197489
	IL1RL2	cytokine	1.477059071	-0.5740608818	0.4200856375	-0.6560517515	0.2933935358	1.249698404	0.2468901627	0.2512587945	-0.8479308014	0.8740370052	0.5834075017	0.5401827873	-0.002865798308	2.521516551	0.8499559334	0.5643307502	0.0955710348	0.4470095202	0.2578069276	0.1314246903	0.5805432727	1.557086821	1.038478138	-1.621058852	-1.621058852	0.007862445028	0.1295617792	0.9517176992	0.09431172341	-0.3793571361	0.809780256	-0.8026673785	0.4730684448	2.01654882	1.464714121	0.6895937967	-0.1224687894	-0.8426866181	1.714562196	-0.8203069909	-0.337903998	-0.3176045674	0.5240916592	0.3720287943	-1.621058852	-1.621058852	0.0618335754
	IL1RL1	cytokine	2.712969198	0.2315669003	0.1412868538	-0.7172193619	0.3143846696	-0.1457572689	0.7480947641	0.7010442473	0.111608974	1.224294824	0.9770521804	-3.784780892	0.1982148127	-0.5926463285	1.322402521	-0.08742568599	0.5957312166	0.1955432324	1.142916871	0.9657752905	-0.4158145819	0.0928847218	0.02885873486	0.6684173166	-0.6051338378	-0.6656140112	-1.448497151	1.736323514	-0.3848133068	-0.6273562138	1.420425819	2.452299108	0.5383323322	-0.8882220622	2.203028898	-0.691946697	0.1075652374	-1.307057222	-1.66185369	-0.1489633935	-0.3903013845	0.4257192708	-0.1480509573	-0.8933029866	-1.191593877	-1.79524874	0.2556004524
	IL13RA2	cytokine	0.08262554947	-0.4825909555	0.02170393747	-0.08689972638	2.341696371	3.474305705	3.297747683	-0.2578012734	-0.3957197828	0.2088833768	-0.8930234599	-0.02975176793	0.7735746573	-0.4431607547	-0.1095627913	-0.8930234599	0.05129481715	0.1087291554	0.9810574229	-0.8930234599	0.7089744211	3.015129242	-0.3788855188	-0.8930234599	-0.3432272985	-0.06113267935	-0.8930234599	-0.5276934794	-0.5065767285	-0.3913213538	-0.06324177342	1.492570802	0.4539942877	0.4748212613	3.879664094	-0.3547784773	0.07092338974	-0.09569251078	-0.8930234599	-0.8930234599	-0.06765225939	-0.8930234599	-0.2583443517	-0.8930234599	-0.8930234599	-0.8930234599	-0.8930234599
	IL17C	cytokine	0.1583926004	0.04430622955	-0.6393868313	-0.01759334622	2.278211496	2.231118324	2.469027868	-0.6393868313	-0.6393868313	-0.6393868313	-0.6393868313	1.676370196	-0.6393868313	1.175082404	2.552611225	-0.6393868313	0.594016321	1.029319483	1.373806212	-0.6393868313	-0.6393868313	1.839203954	1.577282863	-0.6393868313	-0.6393868313	1.105992247	-0.6393868313	-0.6393868313	-0.6393868313	-0.6393868313	0.2351181001	0.2375145622	-0.6393868313	2.14561565	3.114176826	-0.6393868313	0.9663431366	-0.6393868313	-0.6393868313	-0.6393868313	-0.6393868313	0.7572563594	-0.6393868313	0.654423234	-0.6393868313	-0.6393868313	-0.6393868313
	CXCL6	chemokine	1.980095103	0.2465885074	-0.6633416868	-0.1611470683	2.184666892	1.550656148	2.243816346	-0.1690443069	-0.1562297993	0.4884695713	0.4830271825	-1.722682785	0.1570960741	0.3171031974	1.432752116	-0.1660162893	0.0456388111	0.1836546124	1.721979576	-0.3704961548	0.5259750535	1.53653675	0.2724451922	-0.05905195643	-1.098546202	-1.228825742	-1.957822502	1.224244737	-0.775013278	-0.08063006263	-1.361672909	1.359424163	0.0686145455	0.7864136953	1.763700361	-1.371953628	-0.1148745157	-0.5590854272	0.4296952966	-0.5292226806	-0.8128854138	0.1565885175	-0.4420807541	-1.105007747	-2.017886809	-0.1029517953	0.08507690015
	IL1B	cytokine	0.239565573	0.9614647903	-1.141861655	0.1603001041	3.138299936	3.224121325	1.395475475	0.5638011083	-1.114430852	0.4913273643	-0.07701414957	0.5407548139	-0.7058297859	1.13701072	1.327154643	-0.3585586888	-0.03377269876	0.9663516278	0.4159048658	0.02050026847	0.5730736883	2.019383784	0.541808447	-0.3546980347	-1.916366336	0.4049801938	2.757139006	1.103615006	-0.2854833699	0.5331945165	0.2085205929	1.051834527	0.4161400492	1.831786697	1.945457629	-0.1037529579	0.0350265105	-0.1522339774	-0.1607823564	-1.252177101	-1.076113953	0.2434449009	-1.372187724	-0.4099739258	-0.1990880512	0.03160126637	-0.9510909845
	IL22	cytokine	0.1637703196	0.5873818244	-0.6911196829	-0.6911196829	1.072560672	4.449558869	0.3263717981	-0.6911196829	-0.6911196829	1.173115839	0.511332654	-0.6911196829	-0.6911196829	-0.1903418775	0.1810124357	0.7666027966	0.5380504284	2.240203601	0.5091888876	-0.6911196829	0.1913502374	1.934991605	-0.6911196829	0.8964302635	-0.6911196829	-0.104954228	0.312997445	0.7116609189	0.0208151813	-0.1326353349	-0.6911196829	0.2347021045	-0.6911196829	0.4918379051	2.80463828	-0.6911196829	-0.6911196829	-0.6911196829	-0.6911196829	-0.1177519107	-0.6911196829	1.061998941	-0.6911196829	-0.1508243338	-0.6911196829	-0.6911196829	-0.6911196829
	IL2RA	cytokine	1.660155748	0.8678952501	-1.223040447	0.8244594434	2.771096645	3.763981259	0.5907906489	-0.3081039263	-0.7124675505	1.812149543	-0.4252682353	-2.248451963	0.2794057377	-0.9109392551	-0.3649151724	0.5688087597	-0.9457204504	1.491030973	1.09636483	-1.238465209	0.299950565	1.052768338	0.5177402267	-0.7250311791	-1.417859963	-0.7997068973	-1.060411394	1.356758892	0.4530726061	1.136838382	-1.335679763	1.3753796	1.061677727	0.2464967582	2.184394983	-1.145607637	1.479501904	0.7322240144	-0.7566102983	-0.8653640669	-1.035356605	-0.3766672234	-0.9002483243	0.7645726463	-0.1605852929	-1.154264286	-0.2930445307
	IL6	cytokine	0.1027369328	-0.2932826545	-0.8676114521	0.2212125912	2.786363504	3.554124405	1.973964498	-0.5406427581	-0.1915171188	0.07208890285	0.3416444838	-0.8676114521	0.1295358915	-0.483970903	0.8508802432	-0.2604170995	-0.2361742827	1.452218827	1.736125525	0.8211072345	0.1283559242	3.198841133	-0.1722864803	-0.8676114521	-0.8676114521	-0.8676114521	-0.09836800298	0.8752583779	-0.538051712	0.9440358177	-0.4199111868	0.5429597551	0.5623964083	1.721830673	2.891814059	-0.4085989618	0.7784793961	0.345143907	-0.8676114521	-0.8676114521	-0.8676114521	0.0321845493	-0.8676114521	0.6611220335	0.3120167865	-0.8676114521	-0.8676114521
	IL1RN	cytokine	0.6382284176	0.6197966965	-1.317939994	-0.3548469078	3.332538376	3.633631048	1.723674153	0.05415048307	-0.9203355166	0.5323867956	-1.034690902	1.050649893	-0.1088764083	1.626868912	1.276908903	0.01880673976	-0.6706830824	0.388677047	-0.656943604	0.1150230561	-0.1702200937	1.85929531	0.2935018717	-0.5141335047	-0.1936553787	-0.08136210922	2.467407318	0.7782982554	-0.3731739966	0.344046318	-1.077423535	1.291880231	0.6773061519	2.261597973	1.54117037	-0.4760159099	0.1282010052	-0.6395217656	0.694440481	-1.352890575	-0.8814130413	0.1721280585	-0.3369858692	-0.7357801056	0.1776333055	0.177400524	0.3345052575
	CCL21	chemokine	0.777809385	-0.2543862119	0.06719314575	2.128172804	0.1874426829	-3.103447279	0.1598288183	-0.5915234222	-1.158174513	1.783779607	-0.261865635	-3.475711293	1.91088587	-1.186786111	-0.4558252106	1.081985889	-0.5317345748	2.159604359	0.7043786665	0.352075468	0.6583102944	0.3471438837	0.4313732893	0.3272273393	-0.888843183	-1.39969714	-3.937201656	-0.4222572315	-0.07918608684	1.686210377	0.61515966	0.02655967647	1.198614481	-0.1562341443	0.6846418317	-0.5376107024	1.854035569	1.172969516	-0.04015270692	-0.5502429284	-0.1291690071	-0.6614910165	-0.1425349246	1.908783514	0.2081958722	0.5707316141	-0.7430419653
	CXCL9	chemokine	1.15564928	1.097653146	-1.543663318	0.733593522	2.969167632	3.266907612	0.924033864	0.7416574284	-1.321860201	1.998861521	0.3308014824	-0.9368690551	0.1250588099	-0.08800150046	0.2779161428	1.680614709	0.2435414362	1.307232767	0.8380588392	-0.8804410734	0.2213515056	0.7754037981	0.2774532419	-0.4167223156	-1.221917504	-0.7439003516	-0.7136729543	1.595219097	0.7116364045	0.9955051967	0.1515022888	0.7794206022	0.4653596511	1.126915844	1.271379298	0.2569999558	0.5205124542	0.08895341659	0.1588510337	-1.072205425	-0.6294850368	0.4848398928	-0.4958034891	0.09662672371	-1.0041113	-0.8102060373	-0.4309451655
	CCL28	chemokine	1.393363412	1.556719568	-1.015605834	-2.126828374	0.713768589	-0.8518803502	0.6120138505	-1.077573423	-1.61710158	0.487612523	-0.1518791932	1.799054809	-1.452004157	2.11865679	2.054872611	0.01962053194	1.046274611	-1.049394724	0.7570804291	0.6350946188	0.6103772007	1.258672561	0.622232984	0.3906123285	-0.7813281893	-0.1945598078	1.116893729	0.6046462818	0.2566293112	-0.491767579	0.6190474734	0.5785777701	0.01241772826	1.992295039	0.5591955201	0.7881390973	0.8131389414	-0.1562597797	2.03577792	-0.2522549006	-0.8582494547	0.3150918	-1.063707117	-0.9457377027	-0.8520163438	-0.1557342474	-0.5641257928
	IL24	cytokine	-0.03064303855	-0.09812662518	-0.5025400494	0.4378930673	3.030933772	3.184553036	3.093033542	-0.5025400494	-0.5025400494	-0.5025400494	-0.5025400494	-0.5025400494	0.1765886642	-0.5025400494	-0.5025400494	-0.07089240359	-0.0505503066	0.8906324543	-0.5025400494	-0.5025400494	0.2785815459	3.554820379	-0.5025400494	-0.5025400494	-0.5025400494	-0.5025400494	-0.5025400494	-0.142567711	0.1276317944	0.2844537974	0.0147411021	1.961253494	0.4275349234	1.521242649	3.363886606	-0.5025400494	0.4472703142	0.7863709215	-0.5025400494	-0.5025400494	-0.5025400494	-0.5025400494	-0.5025400494	0.872238867	-0.5025400494	-0.5025400494	-0.5025400494
	CXCL3	chemokine	0.4279417503	0.5210610929	-0.957173242	-1.758515624	1.876100408	2.384918787	1.620953051	-0.3824656683	-0.7912914011	0.9356790879	-0.1082991731	1.126949212	-1.672755125	0.8020529824	1.696451958	-0.2176133629	0.6877270185	0.86187225	0.4594164293	-0.4434463369	0.317183074	1.888635626	-0.1048282119	-1.403772978	-0.9456461008	-0.224525028	-0.05110091439	0.8536980336	-0.4425609317	0.2391184874	0.1859881289	0.2326548368	-0.7244816498	1.314433299	2.29846981	-0.03754716973	0.3419764714	-0.1096568356	0.2580998155	-0.8719895222	-0.9243759194	0.5698718532	-1.195227244	-0.7159134841	-1.854530174	-0.08152701391	-0.8742395914
	CXCL5	chemokine	0.7013731496	0.545635731	-1.222097135	-0.5698529699	2.498800037	2.442711738	1.797397075	-0.674285049	-0.7397859337	1.657024863	-0.2064755146	1.082438212	-1.134530898	-0.8771155052	1.348452335	0.790535036	-0.1690798973	1.389528595	0.2992164322	-0.3712237717	0.9954918961	1.578562207	-0.0264708227	-0.9140449459	-1.176220804	-0.5417805797	-0.06455008666	0.1877887913	-0.280170049	0.8061645569	0.2856833265	1.219912364	-0.1694092225	1.819233019	2.253629441	0.1952871195	1.209271991	0.3884938767	1.643861365	-0.3405656521	-1.203906032	-0.00603919819	-0.07219922288	-0.3355436803	-0.8670675936	-2.010743504	-0.269465293
	PPBP	chemokine	1.752939128	1.299822548	1.381722456	-0.7907536938	1.979323608	0.975695987	0.4732647008	0.3474272341	-0.7907536938	0.5121895901	-0.7907536938	-0.02969748308	-0.7907536938	0.4959389051	1.150919353	-0.7907536938	0.7362307182	-0.238327572	-0.7907536938	1.242273293	2.430581301	1.266903868	0.6325012031	-0.7907536938	-0.7907536938	0.3596599018	1.004289802	0.05185128885	-0.7907536938	-0.7907536938	0.8858723402	1.077661125	-0.7907536938	1.399266578	0.9571768767	0.9148612724	0.9486676804	-0.09837248998	-0.7907536938	-0.7907536938	-0.7907536938	0.6683536386	-0.7907536938	-0.7907536938	1.421574554	-0.7907536938	-0.7907536938
	CXCL1	chemokine	1.283068838	0.542617969	-1.485161276	-0.8123033954	2.529798986	2.527390728	2.050549036	-0.3178408478	-0.7698110263	0.5546848432	-0.03353043201	0.3051423635	-0.6025966975	0.7481776408	1.307083522	-0.58515376	0.06952339317	0.4148928445	1.746709663	0.2404048372	0.487180308	2.245225109	0.8824725402	-0.3966518834	-1.348203733	-0.4957033023	1.215973301	0.7553936703	-0.7249778639	0.2314198453	-0.7599839216	1.011219519	-0.00884322468	1.441308127	2.240959393	-0.5475482336	0.3176007641	-0.425796771	0.4371159883	-0.7098159436	-1.066344757	0.2501578396	-0.6973847347	-1.203134622	-1.920481777	0.3038661194	-0.3515179504
	IL31RA	cytokine	1.683664587	0.2942505714	-0.2953261257	-0.5913296714	4.156202475	3.551077703	2.41126935	0.6722353903	-0.4217961132	1.187544067	0.9534214938	-0.349305912	0.321201499	0.3873262455	-0.4312724364	0.9363281983	0.1892145217	0.440354697	1.150032448	0.218553093	-1.101545355	1.80530343	0.01292975846	0.5075173267	-0.3500457359	-0.3817944833	-1.101545355	0.9260623198	0.5528870195	-1.101545355	-0.3839660588	-0.3819996301	0.5869276962	1.063103729	1.837049335	-1.101545355	0.7714422933	-1.101545355	-1.101545355	0.3071387424	-0.3885022919	-1.101545355	-1.101545355	-1.101545355	-1.101545355	-1.101545355	0.6095740717
	CXCL10	chemokine	0.6780561277	0.7233911775	-1.302567958	0.3054206835	2.612948088	3.284724369	1.023613261	0.6087866667	-1.27034864	1.762294027	0.8399251615	-0.587039231	-0.6385981897	-0.1739944369	1.179278025	0.9940166564	0.6103390574	1.427650277	0.2401379394	-1.511784249	-0.5136569117	0.9699830613	0.7866678054	0.1158184211	-1.950595343	-1.683056324	-0.1001303572	1.626996963	-0.07378423508	0.9362121186	0.6040860838	0.3928793439	-0.363445402	1.114166372	1.577432352	0.3905448231	-0.4149462477	-0.1048596011	-0.2272342789	-1.237413417	-0.6484258233	0.4931348475	-0.4913971685	-0.4357195223	-0.7848092405	-0.2979574243	-0.5255777045
	CXCL11	chemokine	0.7937332112	0.2082856008	-1.365400023	0.1067996016	2.127785295	2.759182784	1.791503371	0.2466758358	-0.9349729251	1.5674786	0.3726457849	-0.2715723474	-0.6682764016	0.3219958211	0.5377467921	1.448771255	0.149198748	1.511517962	0.4445839608	-1.099268486	-0.329874707	0.7507355216	0.7669591914	-0.3497030499	-1.639089947	-1.670373101	0.02430571708	1.465329454	0.2933090293	1.220465321	0.9016292881	0.908560467	-0.2227618494	1.372102432	2.301031204	0.525429864	0.1145770866	-0.1818772167	0.2839251562	-0.7712659474	-0.7916790113	-0.05358920003	-0.6197965625	0.1328790971	-0.1544512729	-1.502642266	-0.4458238981
	CXCL8	chemokine	0.9269985507	0.9279691637	-0.8692881771	-0.8812962931	2.728743097	2.642847342	1.652776453	0.8504910289	-0.7780377985	0.09742593565	0.08697557119	0.5926285292	-0.7385147009	0.7201993201	0.9828846028	-0.3058592914	-0.003885244028	0.2574773382	0.9750487924	0.1236440419	0.5749475138	1.999710025	1.385522845	-0.2720649117	-0.5890644433	0.4399799846	2.970822138	0.9317446473	-0.0569990348	0.06668217798	0.1752733549	1.496018654	0.6701377952	2.074967285	2.056723026	-0.3039951691	1.291709196	-0.9580848908	0.5103677084	-0.7584889035	-1.122001508	0.2514166391	-0.5414053529	-1.155636358	-0.3590679602	-0.2198614835	-0.7210355333
	IL27	cytokine	1.310310034	-0.9038718086	-0.9038718086	-0.06884261051	3.126724847	4.573080304	0.3257360002	0.9534196912	-0.2348772533	1.03608595	-0.3058719632	-0.9038718086	-0.9038718086	0.07583820786	0.1500735888	0.8577419025	1.039500469	-0.3664844762	1.549206648	0.6125677353	-0.9038718086	1.097769795	0.4806375803	-0.9038718086	-0.1642620782	-0.9038718086	0.6109557417	1.388810658	-0.3840068425	0.170583693	-0.197645729	0.2149559365	-0.9038718086	2.148098063	1.633626789	-0.9038718086	-0.9038718086	-0.9038718086	0.655556876	-0.9038718086	-0.2021101918	0.2240187381	-0.9038718086	-0.9038718086	-0.1692922897	1.609799687	-0.1639149236
	CCL4	chemokine	0.7893559855	0.2725730014	-1.763195982	0.414046365	4.37574587	4.349257346	0.5167857704	0.2920950741	-1.145829451	0.1377976059	-1.078750351	-1.112470123	-0.1377777422	-0.09643815006	1.276525925	0.4831784685	-0.3812824698	0.6606513339	0.9233047442	0.4013295149	-0.2957003338	0.8230301895	0.4386985668	0.4750974595	-0.7316763137	-0.2393861301	2.175685265	1.06612524	-0.3303372903	0.3353869103	0.2379882646	0.7770890241	0.1296030718	2.180347894	0.778184573	-0.2935381545	0.7111575732	-0.4813228516	-0.4577068969	-0.7838092062	-0.5278000341	0.1647650036	-0.1562008414	-0.3881327934	-0.5791248453	1.108688157	-0.1219350466
	CCL4L2	chemokine	1.036029389	0.2209191797	-1.411591032	0.3416812896	3.703051628	3.353483188	-0.1376649463	0.8609498983	-0.2395729657	-0.1259351787	-0.5212995379	-1.142781528	-0.5279355715	-0.3808701075	1.47593014	0.7045478597	0.1491204846	0.702339961	0.6870530853	0.5446253046	0.1451853298	0.9503317791	0.6219014718	0.203103676	-1.018719497	-0.6977790402	2.832135483	1.315892858	-0.4198721519	0.5391931241	0.1031511876	-2.637329227	-0.03965758385	0.2032845666	0.5761017962	-0.8368769671	0.7201827451	-0.4012417315	-0.02127272944	-0.09589562871	-0.2283644021	-0.06234361856	0.1005655963	-1.137349942	-0.03315593485	1.112728011	-0.1324958615
	CCL3L3	chemokine	1.128094235	0.5288368443	-0.3163062804	0.4451415092	3.395864328	3.383077913	0.4302319285	1.034237529	-0.618308594	0.03705666737	-1.164562974	-0.3755423503	-0.03244492547	-0.04524692001	1.181182628	0.7879329818	0.504411446	0.8771899643	0.9734244952	0.1282319965	0.111193226	1.927506239	0.6776489413	0.3932739215	-0.7562318921	-1.084426963	3.469782994	0.8623338939	-0.1046456203	0.2940132863	-0.1688591921	-1.598776668	0.3080435369	1.191641803	0.3400436756	-0.7710929301	1.048285231	-0.6133084624	0.2222879206	-0.1853858574	-0.7925583374	-0.4044118823	0.3435103207	-0.6361044187	-0.3820663819	-0.2207677479	-0.5413994394
	CCL3	chemokine	0.6151155553	0.481685416	-1.013588538	0.5492997144	3.55999456	3.805853584	0.8442011668	0.4165331364	-0.9820609962	0.2826225184	-0.2935731608	-0.977012942	-0.6170623211	0.7300336993	0.9221821542	1.129554815	-0.2633961974	0.482961939	1.13294224	0.1435886679	-0.3819376486	1.318838642	1.113879547	-0.1445422507	-0.7354130239	-0.3639700203	2.571330204	1.007372914	-0.3181760356	0.4421808066	0.6069414706	1.021201795	0.7259473919	2.071669566	0.6438080602	-0.4720852879	1.140359483	-0.4545601521	-0.1950652151	-1.255584229	-0.7204407882	0.01541697023	-0.1311376413	-0.126206227	-0.3683860082	0.5873453726	-0.5516935828
	Figure 1G
	TF activity
		HNF4A	NR1H2	NR1H3	NR1H4	PPARA	PPARD	PPARG	RXRA	RXRB	SREBF1	SREBF2	VDR
	Bcell	0.2305989414	-0.2417564392	0.8662646413	-1.284167171	0.4064306319	-0.2492109388	-0.3221300542	1.814395905	-2.544258595	-0.1008726954	-0.3698197007	-1.033038616
	Epithelial	7.139105797	2.206802845	3.819652081	1.242427111	5.702242374	2.836442947	0.5844287276	5.590184212	-0.1872587502	-0.3038831651	-2.730593204	3.082556725
	Myeloid	0.07914865762	-0.06374334544	0.7323377132	-2.472476244	-1.040048957	-4.014317989	-2.439933062	2.518668175	-2.487527609	1.355042577	3.116649866	0.696084857
	Stromal	1.112303853	3.541552067	4.907447815	0.9390996099	2.434504032	0.9702654481	2.172712564	4.682338715	-1.302691102	1.957680464	2.009916782	1.3521415
	TNKcell	-0.04648299143	1.608337522	3.172101736	0.3375610709	2.940781116	-0.9882621169	1.672172785	0.594866693	-0.5712997913	2.650851965	4.251371861	-0.09230831265
	adjusted p-value
		HNF4A	NR1H2	NR1H3	NR1H4	PPARA	PPARD	PPARG	RXRA	RXRB	SREBF1	SREBF2	VDR
	Bcell	0.9512908169	0.9512908169	0.7339258339	0.54455482	0.9045059575	0.9507307353	0.9293511729	0.3405443921	0.124393588	0.9822600434	0.9136400429	0.6595265998
	Epithelial	4.73E-10	0.2056870164	0.005739568727	0.5653405256	2.40E-06	0.07166617621	0.8424819851	4.16E-06	0.9665214102	0.9340785234	0.08807341609	0.04282163817
	Myeloid	0.9841558623	0.9865970136	0.7859847924	0.1395369306	0.6552162554	0.003122911799	0.1463794653	0.1278099762	0.1348730154	0.5116235336	0.03967522399	0.8015304519
	Stromal	0.623373064	0.0132151241	0.0001040519452	0.7033008326	0.147821545	0.6881011716	0.2183817333	0.0002587026401	0.5365779026	0.2862753329	0.2719183573	0.5135392898
	TNKcell	0.9886562206	0.414463503	0.03440000395	0.9241095634	0.05786535781	0.6816195195	0.3893288341	0.8388422536	0.8451841936	0.1033757562	0.001332629494	0.9838700941
[truncated: 124 more columns]

## Sheet: Figure 2
	Figure 2B				Figure 2C				Figure 2D					Figure 2E
	umap_1	umap_2	cell_type		umap_1	umap_2	Rxra expression (norm)		cell_type	TF	act_score	fdr		cell_type	Pathway	pathway_activity	fdr
	2.4777906	2.7710469	IECprogenitor		2.477790594	2.771046877	0.121073514		IEC	Ppara	7.131243	1.15E-09		IEC	JAK-STAT	6.184279	7.21E-08
	-2.9595096	6.650023	IEC		-2.959509611	6.650022984	0.12266705		IEC	Rxra	3.9553065	0.009644928671		IEC	Hypoxia	4.0060425	0.00233986715
	10.973499	1.4074855	Tcell		10.9734993	1.407485485	0		IEC	Hnf4a	3.916677	0.01099394054		IEC	TGFb	4.003878	0.00233986715
	2.6916096	8.66491	IECprogenitor		2.691609621	8.664910316	0.19818574		IEC	Pparg	3.74785	0.01674234348		IEC	p53	3.9061775	0.002639403996
	12.040239	10.788422	Bcell		12.04023933	10.78842163	0		IEC	Vdr	2.4499514	0.254382296		IEC	Androgen	2.9800951	0.04619469138
	10.930153	-2.7135003	Tcell		10.93015289	-2.713500261	0		IEC	Srebf1	2.4259632	0.2607354972		IEC	VEGF	-1.8165896	0.3374807156
	-5.828798	6.1314673	IEC		-5.828797817	6.131467342	0.23832077		IEC	Rxrb	-1.7876973	0.5580478973		IEC	MAPK	-1.7413601	0.3386765781
	1.0135442	15.927431	Enteroendocrine		1.013544202	15.92743111	0		IEC	Nr1h2	1.6455603	0.6189078563		IEC	PI3K	-1.051551	0.6544876014
	2.9982257	3.6044977	IECprogenitor		2.998225689	3.604497671	0		IEC	Ppard	0.6046775	0.9396778177		IEC	TNFa	1.019837	0.6544876014
	-3.2063818	5.488016	IEC		-3.206381798	5.488016129	0.23292449		IEC	Srebf2	-0.38973647	0.9825112179		IEC	EGFR	0.90108174	0.6769598915
	2.5104115	11.696908	Goblet		2.510411501	11.696908	0.11526797		IEC	Nr1h3	-0.22685482	0.9953294364		IEC	NFkB	-0.55074733	0.7946766029
	-4.866646	2.9468877	IEC		-4.866645813	2.946887732	0.31480893		IEC	Nr1h4	-0.2026496	0.9994449998		IEC	WNT	0.44449693	0.8357886657
	4.288289	9.640516	IECprogenitor		4.28828907	9.640516281	0		IECprogenitor	Vdr	3.0654347	0.09025146307		IEC	Trail	0.2578027	0.8901844577
	0.14792013	17.851301	Enteroendocrine		0.1479201317	17.85130119	0		IECprogenitor	Ppara	2.1714017	0.3733158741		IEC	Estrogen	0.19137456	0.9112338175
	1.8618703	7.399564	IECprogenitor		1.861870289	7.399563789	0.09681769		IECprogenitor	Srebf1	1.9179417	0.4906229474		IECprogenitor	WNT	3.2568338	0.02108673714
	3.474694	-2.189927	IECprogenitor		3.474694014	-2.189927101	0		IECprogenitor	Rxra	1.3599832	0.7233120762		IECprogenitor	JAK-STAT	2.8628504	0.05887717703
	0.99954814	3.7790732	IECprogenitor		0.9995481372	3.779073238	0		IECprogenitor	Nr1h3	0.99523604	0.8565507788		IECprogenitor	p53	2.2828531	0.2095878793
	-5.340011	11.697631	IEC		-5.34001112	11.69763088	0		IECprogenitor	Pparg	0.8356675	0.8978958751		IECprogenitor	TGFb	1.937389	0.2811757616
	1.8440149	7.839515	IECprogenitor		1.844014883	7.839515209	0.11051463		IECprogenitor	Nr1h2	0.7865532	0.9105252604		IECprogenitor	Androgen	1.8685068	0.3141854143
	12.041185	11.287172	Bcell		12.04118538	11.28717232	0		IECprogenitor	Srebf2	0.7727809	0.9138742977		IECprogenitor	MAPK	1.6332188	0.3701359614
	12.402465	11.165543	Bcell		12.40246487	11.1655426	0		IECprogenitor	Ppard	-0.6649631	0.9316773752		IECprogenitor	PI3K	-1.4816471	0.4846085435
	4.598218	6.0883236	IECprogenitor		4.598217964	6.088323593	0		IECprogenitor	Hnf4a	0.4903523	0.9687486829		IECprogenitor	NFkB	-1.2816887	0.5538945951
	12.626069	11.731074	Bcell		12.62606907	11.73107433	0		IECprogenitor	Nr1h4	-0.3408822	0.990666052		IECprogenitor	TNFa	0.9421977	0.6769598915
	14.599783	8.83567	Bcell		14.59978294	8.835670471	0		IECprogenitor	Rxrb	-0.23486134	0.9942992535		IECprogenitor	EGFR	-0.8687451	0.6954899462
	-3.8929791	3.9466746	IEC		-3.892979145	3.946674585	0.27221134		Goblet	Hnf4a	-2.2135594	0.3604757082		IECprogenitor	VEGF	-0.78867245	0.7085632954
	9.230526	-0.47120583	Tcell		9.23052597	-0.4712058306	0		Goblet	Nr1h3	-2.0920453	0.4115913643		IECprogenitor	Hypoxia	0.7608914	0.7085632954
	-3.3656683	5.1828	IEC		-3.365668297	5.182799816	0.81262106		Goblet	Ppard	-1.9261261	0.4870026495		IECprogenitor	Trail	0.72150415	0.7220363392
	13.594522	9.111956	Bcell		13.59452248	9.111955643	0		Goblet	Srebf1	-1.5325176	0.6583562202		IECprogenitor	Estrogen	0.1836619	0.9112338175
	12.97396	11.022446	Bcell		12.97395992	11.02244568	0		Goblet	Srebf2	1.3901378	0.7147969913		Goblet	NFkB	-2.359299	0.2052387805
	13.360969	1.4136305	Tcell		13.36096859	1.413630486	0		Goblet	Rxra	-1.083467	0.8306899728		Goblet	PI3K	-2.3014252	0.2095878793
	3.5643487	3.294279	IECprogenitor		3.564348698	3.294279099	0		Goblet	Ppara	-0.4350717	0.9749289743		Goblet	WNT	2.0927997	0.2716917304
	1.7536491	-1.9470284	IECprogenitor		1.753649116	-1.947028399	0		Goblet	Rxrb	-0.4224554	0.9749289743		Goblet	EGFR	1.7582877	0.3386765781
	3.3902218	6.43722	IECprogenitor		3.390221834	6.437220097	0.122762404		Goblet	Nr1h4	0.39314824	0.9825000718		Goblet	TNFa	1.2805558	0.5538945951
	8.661929	12.363683	Bcell		8.661929131	12.36368275	0		Goblet	Vdr	-0.30464694	0.99176843		Goblet	Androgen	-1.0662912	0.6544876014
	-5.4465737	6.6141887	IEC		-5.446573734	6.614188671	0.17223373		Goblet	Pparg	0.2279387	0.9953294364		Goblet	JAK-STAT	1.0359178	0.6544876014
	4.6294837	7.2959113	IECprogenitor		4.6294837	7.295911312	0		Goblet	Nr1h2	-0.13339168	0.9995105721		Goblet	p53	-0.9632335	0.6708982556
	-3.7417054	6.097377	IEC		-3.741705418	6.097376823	0.23077261		Tuft	Srebf1	3.7909207	0.01471801111		Goblet	TGFb	-0.8989413	0.6769598915
	12.172526	11.527254	Bcell		12.17252636	11.5272541	0		Tuft	Srebf2	3.7109702	0.01800369598		Goblet	VEGF	-0.8110672	0.6976473506
	-3.780887	16.616713	IEC		-3.780886889	16.61671257	0		Tuft	Ppara	2.7331917	0.1632382054		Goblet	Hypoxia	-0.47247636	0.8195247423
	9.642504	-1.8832383	Tcell		9.642503738	-1.883238316	0		Tuft	Nr1h3	1.4485084	0.6996052787		Goblet	MAPK	-0.35258183	0.8540388417
	-7.6278853	6.1550207	IEC		-7.627885342	6.155020714	0.1033786		Tuft	Pparg	1.1392701	0.8085741338		Goblet	Estrogen	-0.2664614	0.8901844577
	-1.3017889	9.978587	IEC		-1.301788926	9.978587151	0.1714824		Tuft	Nr1h2	1.0409756	0.8410520782		Goblet	Trail	0.24978775	0.8901844577
	13.441815	0.24080628	Tcell		13.44181538	0.2408062816	0		Tuft	Nr1h4	-0.81388456	0.9021104623		Tuft	Hypoxia	2.059279	0.2745332854
	13.196077	8.357093	Bcell		13.19607735	8.357092857	0		Tuft	Rxrb	-0.70582235	0.9199867615		Tuft	JAK-STAT	1.965404	0.2811757616
	12.900775	11.515372	Bcell		12.90077496	11.51537228	0		Tuft	Vdr	0.65257186	0.9349215812		Tuft	p53	1.7554531	0.3386765781
	-0.23895758	7.5261717	IECprogenitor		-0.2389575839	7.526171684	0.16333273		Tuft	Rxra	0.610576	0.9390085027		Tuft	PI3K	1.7500557	0.3386765781
	-2.2625391	15.753423	Goblet		-2.262539148	15.75342274	0.25426757		Tuft	Ppard	0.4362234	0.9749289743		Tuft	TGFb	-1.6711097	0.3604213036
	-1.3021597	3.4246032	IECprogenitor		-1.302159667	3.424603224	0.17164688		Tuft	Hnf4a	0.022741541	0.9995105721		Tuft	Estrogen	-1.1501266	0.6225056811
	0.69277924	11.440091	Goblet		0.692779243	11.44009113	0		Enteroendocrine	Hnf4a	2.538061	0.2300946281		Tuft	Androgen	1.1050392	0.641676862
	7.896959	11.866872	Bcell		7.896958828	11.86687183	0		Enteroendocrine	Nr1h3	2.4254112	0.2607354972		Tuft	WNT	1.0118575	0.6544876014
	0.72237206	7.1684012	IECprogenitor		0.7223720551	7.168401241	0.08904392		Enteroendocrine	Ppara	1.6711305	0.611471254		Tuft	VEGF	-0.7735524	0.7085632954
	0.8831775	1.6712524	IECprogenitor		0.8831775188	1.67125237	0.124576636		Enteroendocrine	Rxrb	1.2881031	0.7551721396		Tuft	Trail	0.69955194	0.73287392
	-5.882977	6.413773	IEC		-5.882977009	6.41377306	0.2620383		Enteroendocrine	Vdr	1.165692	0.7963356775		Tuft	MAPK	0.52008826	0.8040151133
	2.4905045	1.3540441	IECprogenitor		2.490504503	1.35404408	0.0981197		Enteroendocrine	Rxra	0.82743424	0.8996272821		Tuft	TNFa	0.39579374	0.8424221142
	-7.1526036	6.8345013	IEC		-7.152603626	6.834501266	0.14038438		Enteroendocrine	Srebf2	0.6997955	0.922517067		Tuft	EGFR	0.37585267	0.8424221142
	0.73889685	-2.2478707	IECprogenitor		0.7388968468	-2.247870684	0		Enteroendocrine	Nr1h2	0.60005397	0.9403584356		Tuft	NFkB	-0.25585437	0.8901844577
	3.09331	0.4935746	IECprogenitor		3.093310118	0.4935745895	0		Enteroendocrine	Ppard	-0.42789763	0.9749289743		Enteroendocrine	EGFR	1.3919051	0.5401564817
	-4.224712	1.9226377	IEC		-4.224711895	1.922637701	0.33635342		Enteroendocrine	Nr1h4	-0.29362604	0.99176843		Enteroendocrine	WNT	-1.3336853	0.5519223247
	-1.1621915	0.48208705	IECprogenitor		-1.16219151	0.4820870459	0		Enteroendocrine	Srebf1	0.2416121	0.9936183243		Enteroendocrine	TGFb	1.1600175	0.6225056811
	-2.745599	6.31068	IEC		-2.745599031	6.310679913	0.16454293		Enteroendocrine	Pparg	0.15162645	0.9995105721		Enteroendocrine	Hypoxia	1.0036715	0.6544876014
	-2.392851	6.7567263	IEC		-2.392851114	6.756726265	0.19580391		Myeloid	Ppara	1.8525897	0.5190155686		Enteroendocrine	NFkB	0.971319	0.6708982556
	11.910477	8.908465	Bcell		11.91047668	8.908465385	0		Myeloid	Ppard	-1.8375114	0.5263898497		Enteroendocrine	PI3K	0.8359025	0.6976473506
	13.590516	9.61328	Bcell		13.59051609	9.613280296	0		Myeloid	Nr1h4	1.6306933	0.6247097271		Enteroendocrine	Estrogen	0.7222955	0.7220363392
	-4.8573074	4.000733	IEC		-4.857307434	4.000732899	0.24317566		Myeloid	Rxra	1.2106627	0.7829665296		Enteroendocrine	Androgen	0.66793114	0.7529236771
	2.4599442	-1.592504	IECprogenitor		2.459944248	-1.592504025	0.22219083		Myeloid	Nr1h2	0.8910646	0.8840949455		Enteroendocrine	TNFa	-0.6569537	0.7533810674
	4.38848	4.8829374	IECprogenitor		4.388480186	4.882937431	0		Myeloid	Srebf1	0.8510892	0.8931012273		Enteroendocrine	JAK-STAT	0.61992997	0.7670284453
	2.2236714	-2.8790581	IECprogenitor		2.223671436	-2.879058123	0		Myeloid	Nr1h3	0.52494884	0.9572033547		Enteroendocrine	MAPK	0.5930539	0.7744182546
	14.432406	9.047359	Bcell		14.43240643	9.047359467	0		Myeloid	Hnf4a	0.4848201	0.9687486829		Enteroendocrine	VEGF	0.5595668	0.7946766029
	0.9618689	0.55260813	IECprogenitor		0.9618688822	0.5526081324	0.189473		Myeloid	Vdr	0.28546384	0.9920991949		Enteroendocrine	Trail	0.2513373	0.8901844577
	11.16227	12.0641165	Bcell		11.16226959	12.06411648	0		Myeloid	Pparg	-0.15774602	0.9995105721		Enteroendocrine	p53	0.19209635	0.9112338175
	-7.305952	6.9210596	IEC		-7.305952072	6.921059608	0.8598044		Myeloid	Srebf2	-0.1054598	0.9995105721		Myeloid	JAK-STAT	-3.4440649	0.0128784382
	1.0245303	17.729874	Enteroendocrine		1.024530292	17.72987366	0		Myeloid	Rxrb	0.018494995	0.9995105721		Myeloid	WNT	1.6794122	0.3604213036
	-0.7016545	3.3828588	IECprogenitor		-0.7016544938	3.382858753	0.1585269		Tcell	Nr1h4	-1.6807476	0.6084629179		Myeloid	PI3K	-1.3633369	0.5418380004
	9.154749	-0.6383895	Tcell		9.154748917	-0.6383895278	0		Tcell	Nr1h2	-1.3680775	0.7214350052		Myeloid	Hypoxia	1.1996828	0.5998132168
	3.6296196	-6.2793617	Tuft		3.629619598	-6.279361725	0		Tcell	Rxrb	-1.2984385	0.7519877397		Myeloid	TNFa	-1.1047828	0.641676862
	14.868131	9.969445	Bcell		14.86813068	9.969445229	0		Tcell	Ppard	-1.2802813	0.7593644303		Myeloid	TGFb	0.9267697	0.6769598915
	13.139234	11.018468	Bcell		13.13923359	11.0184679	0		Tcell	Nr1h3	-1.0732905	0.8326993068		Myeloid	MAPK	-0.8116696	0.6976473506
	13.535439	10.048596	Bcell		13.53543854	10.04859638	0		Tcell	Ppara	-0.75427884	0.9170097304		Myeloid	VEGF	-0.75680923	0.7085632954
	-1.3296429	7.0497994	IECprogenitor		-1.329642892	7.049799442	0.23264973		Tcell	Srebf2	-0.4864253	0.9687486829		Myeloid	EGFR	0.6112746	0.7670284453
	1.5684415	-7.001587	Tuft		1.56844151	-7.001586914	0		Tcell	Pparg	0.38945132	0.9825112179		Myeloid	Estrogen	0.5379014	0.7970281105
	0.499097	-0.24451491	IECprogenitor		0.4990969896	-0.2445149124	0		Tcell	Hnf4a	0.35387143	0.9894490465		Myeloid	Androgen	0.49825507	0.8053668153
	-4.307125	1.9848238	IEC		-4.307125092	1.984823823	0.14965822		Tcell	Rxra	-0.27852827	0.9920991949		Myeloid	Trail	-0.4127275	0.8424221142
	15.1337595	9.019569	Bcell		15.1337595	9.019569397	0		Tcell	Srebf1	0.23407371	0.9944928095		Myeloid	p53	-0.31986108	0.8739255241
	15.0719185	9.298719	Bcell		15.07191849	9.298719406	0		Tcell	Vdr	0.20522405	0.9989573522		Myeloid	NFkB	-0.08064812	0.9571518392
	-4.722628	5.9156575	IEC		-4.722628117	5.91565752	0.1596325		Bcell	Srebf1	2.2562652	0.3416133229		Tcell	EGFR	2.3925214	0.2052387805
	15.08066	8.555019	Bcell		15.08065987	8.555019379	0		Bcell	Nr1h4	-1.3978279	0.7141391765		Tcell	MAPK	-2.1903136	0.2376263612
	12.244814	10.725764	Bcell		12.24481392	10.72576427	0		Bcell	Ppara	1.1794144	0.7912379728		Tcell	NFkB	-1.9615132	0.2811757616
	-2.2701974	3.8400803	IEC		-2.270197392	3.840080261	0.14625736		Bcell	Srebf2	1.0969641	0.8265032531		Tcell	VEGF	-1.9571197	0.2811757616
	8.70593	1.5628352	Tcell		8.705929756	1.562835217	0		Bcell	Hnf4a	0.6599347	0.9316773752		Tcell	TGFb	1.661983	0.3604213036
	11.199634	10.951072	Bcell		11.1996336	10.95107174	0		Bcell	Nr1h2	-0.5260206	0.9572033547		Tcell	WNT	1.2077208	0.5998132168
	-0.008440002	8.200595	IECprogenitor		-0.008440001868	8.200594902	0.22270137		Bcell	Ppard	-0.38465965	0.9826719355		Tcell	JAK-STAT	1.052408	0.6544876014
	3.88655	3.2057135	IECprogenitor		3.88654995	3.205713511	0		Bcell	Pparg	-0.3615956	0.9876381489		Tcell	Estrogen	0.91113335	0.6769598915
	13.383347	1.1390803	Tcell		13.38334656	1.139080286	0		Bcell	Rxra	-0.3263894	0.9909769609		Tcell	TNFa	0.82205725	0.6976473506
	-1.2845412	12.363832	Goblet		-1.284541249	12.36383247	0.15798815		Bcell	Rxrb	-0.26263696	0.9921528191		Tcell	Androgen	-0.4981223	0.8053668153
	14.631338	10.176452	Bcell		14.63133812	10.17645168	0		Bcell	Vdr	-0.12998493	0.9995105721		Tcell	PI3K	-0.42915297	0.8404018838
	-3.3448305	11.968368	Goblet		-3.344830513	11.96836758	0.19098902		Bcell	Nr1h3	0.038700577	0.9995105721		Tcell	p53	-0.11471919	0.9511307522
	13.977837	1.1623175	Tcell		13.97783661	1.162317514	0							Tcell	Trail	-0.07179472	0.9571518392
	15.354328	9.0095215	Bcell		15.35432816	9.009521484	0							Tcell	Hypoxia	-0.06445894	0.9571518392
	13.935123	9.714748	Bcell		13.93512344	9.714748383	0							Bcell	Hypoxia	-2.1742752	0.2376263612
	0.8563512	15.302438	Enteroendocrine		0.8563511968	15.30243778	0							Bcell	EGFR	2.0370097	0.2745332854
	-3.9554849	13.031952	Goblet		-3.955484867	13.0319519	0.23398125							Bcell	VEGF	1.4162779	0.5318956111
	9.911439	1.0739801	Tcell		9.911438942	1.073980093	0							Bcell	Androgen	1.3590286	0.5418380004
	8.884861	8.699668	Bcell		8.884860992	8.699667931	0							Bcell	WNT	1.3017312	0.5538945951
	-4.007029	12.852508	Goblet		-4.007029057	12.85250759	0.27813205							Bcell	PI3K	1.2737807	0.5538945951
	1.5438968	-7.32192	Tuft		1.543896794	-7.321919918	0							Bcell	MAPK	-0.8495243	0.6976473506
	2.9555383	3.8082037	IECprogenitor		2.955538273	3.808203697	0.4571135							Bcell	Estrogen	-0.629862	0.7670284453
	7.39384	12.380507	Bcell		7.393839836	12.38050747	0							Bcell	TGFb	-0.3808691	0.8424221142
	13.514631	1.4696048	Tcell		13.51463127	1.46960485	0							Bcell	TNFa	-0.380008	0.8424221142
	10.955887	-2.1801538	Tcell		10.95588684	-2.180153847	0							Bcell	p53	-0.23132297	0.8971723888
	12.941033	11.39675	Bcell		12.94103336	11.39675045	0							Bcell	NFkB	-0.1274603	0.9494410704
	1.1151669	15.128788	Enteroendocrine		1.115166903	15.12878799	0							Bcell	Trail	0.06470761	0.9571518392
	12.874264	1.8733171	Tcell		12.87426376	1.873317122	0							Bcell	JAK-STAT	0.0366373	0.9707747923
	11.204638	11.097554	Bcell		11.20463753	11.09755421	0
	4.922127	8.719752	IECprogenitor		4.92212677	8.719752312	0.16592565
	9.981343	11.053942	Bcell		9.981343269	11.05394173	0
	3.1013765	4.924869	IECprogenitor		3.101376534	4.924869061	0
	0.31481963	17.918762	Enteroendocrine		0.314819634	17.91876221	0
	2.61757	9.734292	IECprogenitor		2.617569923	9.73429203	0.16023822
	3.9781451	9.567248	IECprogenitor		3.978145123	9.567248344	0.10705033
	-1.0616716	2.4885159	IECprogenitor		-1.061671615	2.488515854	0.14523052
	9.519929	-0.18420154	Tcell		9.519928932	-0.1842015386	0
	4.864761	6.823789	IECprogenitor		4.864760876	6.82378912	0.12032595
	13.941035	0.8628295	Tcell		13.94103527	0.8628295064	0
	-6.2739987	4.0452356	IEC		-6.273998737	4.045235634	0
	2.9708624	5.569277	IECprogenitor		2.970862389	5.56927681	0
	12.243779	11.224893	Bcell		12.24377918	11.22489262	0
	11.878559	2.1228545	Tcell		11.87855911	2.122854471	0
	9.340836	-0.74577516	Tcell		9.340835571	-0.7457751632	0
	12.628271	11.8009815	Bcell		12.6282711	11.80098152	0
	4.7131658	8.804039	IECprogenitor		4.71316576	8.804039001	0.17085275
	-3.9553132	4.489065	IEC		-3.955313206	4.48906517	0.28613052
	0.868109	14.42498	Enteroendocrine		0.8681089878	14.42498016	0
	4.0831995	0.8933507	IECprogenitor		4.083199501	0.8933507204	0.21686152
	13.797128	9.73216	Bcell		13.79712772	9.732159615	0
	3.2052107	4.2670245	IECprogenitor		3.205210686	4.267024517	0.28379065
	3.5739622	7.5545993	IECprogenitor		3.573962212	7.554599285	0
	1.7602776	11.926997	Goblet		1.760277629	11.92699718	0.13457505
	-1.2460895	0.915367	IECprogenitor		-1.246089458	0.9153670073	0
	9.519112	11.386676	Bcell		9.519111633	11.38667583	0
	11.888779	10.065921	Bcell		11.88877869	10.06592083	0
	9.078065	-2.8085592	Tcell		9.078064919	-2.808559179	0
	13.622806	0.964657	Tcell		13.6228056	0.9646570086	0
	12.075334	6.787146	Myeloid		12.0753336	6.787146091	0
	0.5389795	1.7378682	IECprogenitor		0.5389794707	1.73786819	0.15434903
	13.601723	9.384882	Bcell		13.60172272	9.384881973	0
	9.156732	-1.2436252	Tcell		9.156731606	-1.243625164	0
	9.871455	-2.033375	Tcell		9.871455193	-2.033375025	0
	2.7362332	-1.2829411	IECprogenitor		2.736233234	-1.282941103	0.2544949
	11.021969	11.568375	Bcell		11.02196884	11.56837463	0
	10.058902	-3.0144565	Tcell		10.05890179	-3.014456511	0
	9.787068	12.152025	Bcell		9.787068367	12.15202522	0
	-5.6805105	13.859024	IEC		-5.680510521	13.85902405	0
	-3.3246615	6.5381136	IEC		-3.324661493	6.538113594	0.14091192
	4.243146	17.825903	Enteroendocrine		4.243145943	17.82590294	0
	13.771384	1.2541682	Tcell		13.77138424	1.254168153	0
	8.08571	12.227469	Bcell		8.085709572	12.22746944	0
	2.403469	0.84183073	IECprogenitor		2.403469086	0.8418307304	0.20640238
	13.9211855	9.464058	Bcell		13.92118549	9.464057922	0
	10.772912	-1.2781701	Tcell		10.77291203	-1.278170109	0
	1.1364732	-1.1883012	IECprogenitor		1.136473179	-1.188301206	0
	1.0176871	1.1389854	IECprogenitor		1.017687082	1.138985395	0
	13.188545	0.4607694	Tcell		13.18854523	0.4607693851	0
	13.855926	1.3525912	Tcell		13.85592556	1.352591157	0
	4.068239	-6.36695	Tuft		4.068239212	-6.366950035	0
	3.5867505	17.453	Enteroendocrine		3.586750507	17.45299911	0
	11.597021	9.569947	Bcell		11.5970211	9.569947243	0
	0.5329911	7.3563676	IECprogenitor		0.5329911113	7.356367588	0.07782736
	0.5531167	-0.23781663	IECprogenitor		0.5531166792	-0.2378166318	0
	-6.50636	13.523646	IEC		-6.506360054	13.52364635	0
	2.928667	-6.651457	Tuft		2.928667068	-6.651456833	0
	-4.2148743	4.740794	IEC		-4.214874268	4.740794182	0.13771948
	2.7281115	-2.5354433	IECprogenitor		2.728111506	-2.535443306	0
	3.0732715	3.870573	IECprogenitor		3.073271513	3.870573044	0
	10.610115	11.387877	Bcell		10.61011505	11.38787746	0
	9.897213	-0.863942	Tcell		9.897212982	-0.8639420271	0
	12.556543	12.02749	Bcell		12.55654335	12.02748966	0
	1.97753	5.3377748	IECprogenitor		1.977530003	5.337774754	0.36437383
	12.590393	10.899442	Bcell		12.59039307	10.89944172	0
	3.8746321	5.180227	IECprogenitor		3.87463212	5.180226803	0
	12.844176	0.114589214	Tcell		12.84417629	0.1145892143	0
	13.945632	1.2274442	Tcell		13.94563198	1.227444172	0
	12.786847	11.354459	Bcell		12.78684711	11.35445881	0
	0.65880007	-2.0354776	IECprogenitor		0.6588000655	-2.035477638	0
	12.65508	11.687028	Bcell		12.65507984	11.68702793	0
	13.140199	8.950939	Bcell		13.14019871	8.950939178	0
	12.699068	10.868963	Bcell		12.69906807	10.86896324	0
	1.2813572	-0.46534097	IECprogenitor		1.281357169	-0.4653409719	0
	12.926829	10.892692	Bcell		12.92682934	10.89269161	0
	9.794147	-1.3216187	Tcell		9.794146538	-1.321618676	0
	9.503588	11.011189	Bcell		9.503587723	11.01118946	0
	-1.3149478	0.96224666	IECprogenitor		-1.314947844	0.9622466564	0.11367455
	3.437966	-5.7923536	Tuft		3.437966108	-5.79235363	0
	11.261864	1.8460199	Tcell		11.26186371	1.846019864	0
	12.626811	11.907937	Bcell		12.62681103	11.90793705	0
	0.18257174	3.8152103	IECprogenitor		0.182571739	3.815210342	0
	2.0831933	3.42545	IECprogenitor		2.083193302	3.425450087	0
	1.5588744	4.54181	IECprogenitor		1.558874369	4.541810036	0.18404618
	-5.4442096	13.284818	IEC		-5.444209576	13.2848177	0
	1.558777	-0.31455013	IECprogenitor		1.558776975	-0.3145501316	0.17097619
	13.198177	8.92856	Bcell		13.19817734	8.928560257	0
	1.3164306	-7.3525934	Tuft		1.316430569	-7.352593422	0
	0.92057717	0.6841016	IECprogenitor		0.9205771685	0.6841015816	0
	-6.506736	13.020455	IEC		-6.506735802	13.02045536	0
	2.4612217	4.4794583	IECprogenitor		2.461221695	4.479458332	0
	11.585813	11.912594	Bcell		11.58581257	11.91259384	0
	-3.8251088	4.5433664	IEC		-3.825108767	4.543366432	0
	12.0153	6.3094864	Myeloid		12.0152998	6.309486389	0
	9.268404	-0.9963013	Tcell		9.268404007	-0.9963012934	0
	-1.1791477	0.32533565	IECprogenitor		-1.17914772	0.3253356516	0
	-5.6544995	15.755615	IEC		-5.654499531	15.75561523	0
	12.74345	11.431323	Bcell		12.74345016	11.43132305	0
	-5.2582703	2.0649426	IEC		-5.258270264	2.064942598	0.28748807
	-0.7983513	-0.25396383	IECprogenitor		-0.7983512878	-0.2539638281	0
	12.261281	6.366096	Myeloid		12.26128101	6.36609602	0
	-2.2206297	11.697879	Goblet		-2.220629692	11.69787884	0.1404797
	1.2032449	5.323871	IECprogenitor		1.203244925	5.323871136	0.12319074
	2.1986837	-6.7549076	Tuft		2.198683739	-6.754907608	0
	9.451513	-0.24110977	Tcell		9.45151329	-0.2411097735	0
	2.0857577	5.3099217	IECprogenitor		2.085757732	5.309921741	0
	3.1845155	-2.005099	IECprogenitor		3.184515476	-2.005099058	0
	0.34293184	8.540023	IECprogenitor		0.3429318368	8.54002285	0.1152879
	0.41064858	0.51895124	IECprogenitor		0.4106485844	0.5189512372	0.14444721
	9.430527	11.34964	Bcell		9.430526733	11.34963989	0
	13.42714	1.1260903	Tcell		13.42714024	1.126090288	0
	13.077107	11.502816	Bcell		13.07710743	11.5028162	0
	-7.339313	6.8497667	IEC		-7.33931303	6.849766731	0
	-3.7215402	13.615603	Goblet		-3.721540213	13.61560345	0.47550994
	-4.865206	2.5406237	Tuft		-4.865205765	2.540623665	0.3523672
	7.13876	12.134289	Bcell		7.13876009	12.13428879	0
	10.971819	5.360143	Myeloid		10.97181892	5.360143185	0
	2.9843378	1.0317944	IECprogenitor		2.984337807	1.031794429	0
	0.98212224	1.197217	IECprogenitor		0.9821222425	1.197216988	0.1501189
	11.708913	9.092973	Bcell		11.70891285	9.092972755	0
	1.0303308	13.510123	Enteroendocrine		1.030330777	13.51012325	0
	12.431337	11.607938	Bcell		12.43133736	11.60793781	0
	11.090311	11.922788	Bcell		11.09031105	11.92278767	0
	-5.6287894	6.694596	IEC		-5.628789425	6.694595814	0.1623466
	2.8351796	1.7870619	IECprogenitor		2.835179567	1.78706193	0
	15.424333	9.131682	Bcell		15.42433262	9.131682396	0
	13.499884	0.26101214	Tcell		13.49988365	0.2610121369	0
	13.330317	0.33746636	Tcell		13.33031654	0.3374663591	0
	-2.4229026	3.9863043	IEC		-2.422902584	3.986304283	0.17127416
	13.821596	7.9553885	Bcell		13.82159615	7.955388546	0
	11.69535	2.493098	Tcell		11.69534969	2.493098021	0
	3.6935632	8.32786	IECprogenitor		3.693563223	8.327859879	0.076607436
	13.689427	1.6399024	Tcell		13.68942738	1.639902353	0
	-4.6426787	1.7500755	IEC		-4.642678738	1.750075459	0.22510344
	13.99821	9.285073	Bcell		13.99820995	9.28507328	0
	2.9924462	-2.9062948	IECprogenitor		2.992446184	-2.906294823	0.27636844
	0.8650872	6.59517	IECprogenitor		0.8650872111	6.595170021	0.18143837
	0.17633246	8.491717	IECprogenitor		0.1763324589	8.491717339	0.24086581
	7.3636174	11.98916	Bcell		7.36361742	11.98915958	0
	12.178029	11.208602	Bcell		12.17802906	11.20860195	0
	-5.3934307	14.281036	IEC		-5.39343071	14.28103638	0
	8.270556	11.678216	Bcell		8.27055645	11.67821598	0
	1.181148	1.6394664	IECprogenitor		1.181148052	1.639466405	0.16389973
	0.024073027	11.72324	Goblet		0.02407302707	11.7232399	0
	7.902101	11.770971	Bcell		7.90210104	11.7709713	0
	0.26293752	10.860107	Goblet		0.262937516	10.86010742	0.18885787
	10.70922	12.227856	Bcell		10.70921993	12.22785568	0
	10.848885	-2.011773	Tcell		10.84888458	-2.011773109	0
	11.230596	11.740532	Bcell		11.23059559	11.74053192	0
	-1.824908	11.493358	Goblet		-1.824908018	11.49335766	0
	12.907422	9.209224	Bcell		12.90742207	9.209223747	0
	12.896508	11.615933	Bcell		12.89650822	11.61593342	0
	-2.9486923	5.715405	IEC		-2.948692322	5.715404987	0
	13.519447	0.27890936	Tcell		13.51944733	0.2789093554	0
	4.30203	8.402699	IECprogenitor		4.302030087	8.402699471	0.13331926
	-3.856555	13.523371	Goblet		-3.856554985	13.52337074	0
	3.5824456	7.8960795	IECprogenitor		3.582445621	7.89607954	0.24854821
	4.0494547	9.479321	IECprogenitor		4.049454689	9.479320526	0.1398836
	13.094427	1.6567189	Tcell		13.09442711	1.65671885	0
	9.969673	-0.011107248	Tcell		9.969673157	-0.01110724825	0
	1.9561235	-2.8474636	IECprogenitor		1.956123471	-2.847463608	0.17606322
	13.359565	11.299497	Bcell		13.35956478	11.29949665	0
	12.723497	11.890883	Bcell		12.72349739	11.89088345	0
	10.53825	10.826889	Bcell		10.53824997	10.82688904	0
	-2.3481832	4.444967	IEC		-2.348183155	4.444966793	0
	0.70129263	1.9462367	IECprogenitor		0.701292634	1.94623673	0.14601883
	13.410647	11.521147	Bcell		13.41064739	11.52114677	0
	3.3713832	-1.9016163	IECprogenitor		3.37138319	-1.901616335	0
	9.045583	11.241278	Bcell		9.045582771	11.24127769	0
	-5.443596	14.66696	IEC		-5.443595886	14.66695976	0
	0.69011736	16.714268	Enteroendocrine		0.6901173592	16.71426773	0
	4.4187274	2.2273402	IECprogenitor		4.418727398	2.227340221	0.109596655
	-5.840738	13.787525	IEC		-5.84073782	13.78752518	0
	2.0502584	8.74883	IECprogenitor		2.050258398	8.748829842	0.10683127
	8.058664	11.701287	Bcell		8.058664322	11.70128727	0
	14.160173	9.42995	Bcell		14.16017342	9.42994976	0
	11.748625	11.382237	Bcell		11.7486248	11.38223743	0
	10.977083	1.294795	Tcell		10.97708321	1.294795036	0
	14.954606	10.155162	Bcell		14.95460606	10.15516186	0
	15.467674	9.0722885	Bcell		15.46767426	9.072288513	0
	13.431811	11.1683855	Bcell		13.43181133	11.16838551	0
	2.5470333	5.069866	IECprogenitor		2.54703331	5.06986618	0
	-3.2879364	3.577264	IEC		-3.287936449	3.577264071	0.3926334
	14.500359	9.300942	Bcell		14.50035858	9.300942421	0
	2.2812703	4.362742	IECprogenitor		2.281270266	4.362741947	0
	12.225629	11.283278	Bcell		12.22562885	11.28327847	0
	12.940266	1.7753596	Tcell		12.94026566	1.775359631	0
	7.212715	12.038402	Bcell		7.212715149	12.0384016	0
	-2.6294322	16.091705	Goblet		-2.629432201	16.09170532	0
	1.6271021	7.1441793	IECprogenitor		1.627102137	7.144179344	0.09211144
	12.658651	9.679163	Bcell		12.65865135	9.679162979	0
	7.949023	12.103342	Bcell		7.94902277	12.10334206	0
	9.688411	-2.8603063	Tcell		9.688410759	-2.860306263	0
	3.980243	4.7144265	IECprogenitor		3.980242968	4.714426517	0
	12.3506365	0.4431702	Tcell		12.35063648	0.4431701899	0
	9.675885	11.508342	Bcell		9.675885201	11.50834179	0
	2.0005538	5.7954874	IECprogenitor		2.000553846	5.795487404	0.10839358
	10.485404	-0.88896084	Tcell		10.48540401	-0.8889608383	0
	0.81561476	0.7320871	IECprogenitor		0.8156147599	0.7320870757	0.19442908
	4.091648	2.9563622	IECprogenitor		4.091648102	2.956362247	0.1790881
	-0.7011592	4.0930886	IECprogenitor		-0.7011591792	4.093088627	0
	13.33177	10.838974	Bcell		13.33176994	10.838974	0
	12.43806	0.20975462	Tcell		12.43805981	0.209754616	0
	-0.44320163	-0.301287	IECprogenitor		-0.4432016313	-0.3012869954	0
	4.1819873	9.202543	IECprogenitor		4.181987286	9.202543259	0
	9.182488	-1.4881572	Tcell		9.182488441	-1.488157153	0
	-3.9006069	12.691574	Goblet		-3.900606871	12.6915741	0.5067435
	12.875089	0.65084857	Tcell		12.87508869	0.6508485675	0
	13.816844	1.1373851	Tcell		13.81684399	1.13738513	0
	-5.2594934	11.134558	IEC		-5.259493351	11.13455772	0
	2.7853384	9.32958	IECprogenitor		2.785338402	9.329580307	0.09231818
	11.910477	11.768587	Bcell		11.91047668	11.76858711	0
	2.328407	3.916875	IECprogenitor		2.328407049	3.916874886	0
	4.376223	9.773094	IECprogenitor		4.376223087	9.773094177	0.122956045
	11.356153	11.05783	Bcell		11.35615253	11.05782986	0
	1.5782013	7.547389	IECprogenitor		1.578201294	7.54738903	0.1072607
	13.15066	8.625672	Bcell		13.15065956	8.62567234	0
	11.944501	9.373377	Bcell		11.94450092	9.373376846	0
	12.799014	1.097743	Tcell		12.79901409	1.097743034	0
	4.298913	-5.8494163	Tuft		4.298913002	-5.849416256	0
	2.547641	8.23161	IECprogenitor		2.547641039	8.231610298	0.09937822
	2.4451497	17.393831	Enteroendocrine		2.44514966	17.39383125	0
	1.7108577	5.4679728	IECprogenitor		1.710857749	5.467972755	0.39102903
	-0.7143241	-0.3778935	IECprogenitor		-0.7143241167	-0.3778935075	0
	8.600199	1.5149165	Tcell		8.600198746	1.514916539	0
	1.4738026	7.0166154	IECprogenitor		1.473802567	7.016615391	0
	14.287894	8.60009	Bcell		14.28789425	8.600090027	0
	13.915923	9.532126	Bcell		13.91592312	9.532126427	0
	3.9631038	-5.4960938	Tuft		3.963103771	-5.49609375	0
	12.899792	0.116094224	Tcell		12.89979172	0.1160942242	0
	-0.0930889	3.6284523	IECprogenitor		-0.09308890253	3.628452301	0.12587257
	4.254085	5.9463806	IECprogenitor		4.254085064	5.946380615	0
	3.044098	8.801496	IECprogenitor		3.0440979	8.801495552	0.12423111
	0.65413123	8.4176035	IECprogenitor		0.6541312337	8.417603493	0.19153547
	11.115498	11.91831	Bcell		11.11549759	11.91831017	0
	-1.0679562	12.455224	Goblet		-1.067956209	12.45522404	0
	9.604684	-0.3900826	Tcell		9.604683876	-0.3900825977	0
	-2.7184207	15.032943	Goblet		-2.718420744	15.03294277	0
	1.7712665	8.678184	IECprogenitor		1.77126646	8.678183556	0.21684189
	2.9567647	-0.6912756	IECprogenitor		2.956764698	-0.6912755966	0.3241774
	0.6699211	6.985742	IECprogenitor		0.6699211001	6.985742092	0.1145072
	-2.5529592	6.46277	IEC		-2.552959204	6.462769985	0.1886438
	9.531984	-0.101454906	Tcell		9.531984329	-0.1014549062	0
	13.662577	1.4817866	Tcell		13.66257668	1.481786609	0
	9.560811	-1.4025136	Tcell		9.560811043	-1.402513623	0
	-0.44184935	7.427118	IECprogenitor		-0.4418493509	7.427117825	0.15743653
	11.896688	12.239866	Bcell		11.89668846	12.23986626	0
	8.511489	12.302194	Bcell		8.511488914	12.30219364	0
	3.1130922	1.5696212	IECprogenitor		3.113092184	1.569621205	0
	-1.9801015	12.005483	Goblet		-1.980101466	12.00548267	0
	2.6864707	-0.98494023	IECprogenitor		2.686470747	-0.9849402308	0
	-8.294702	1301055	IEC		-8.294701576	3.546200037	0.1616856
	0.78446525	14.592774	Enteroendocrine		0.7844652534	14.59277439	0
	3.676217	0.22482511	IECprogenitor		3.676217079	0.224825114	0
	4.594534	4.755091	IECprogenitor		4.59453392	4.75509119	0
	-1.0894916	0.5109038	IECprogenitor		-1.089491606	0.5109037757	0.12798241
	10.820767	1.5010537	Tcell		10.8207674	1.501053691	0
	7.9577127	11.865713	Bcell		7.95771265	11.86571312	0
	-0.66985476	8.244377	IEC		-0.6698547602	8.244377136	0
	11.874972	1.4813278	Tcell		11.87497234	1.481327772	0
	-4.5846076	6.037552	IEC		-4.584607601	6.03755188	0.20153557
	3.5766327	4.8972173	IECprogenitor		3.576632738	4.897217274	0
	14.492436	9.444475	Bcell		14.49243641	9.444475174	0
	1.628787	5.4940557	IECprogenitor		1.628787041	5.494055748	0
	-1.0834303	0.24400443	IECprogenitor		-1.08343029	0.2440044284	0.14757062
	7.9729447	12.057026	Bcell		7.972944736	12.05702591	0
	-0.37675488	5.1195474	IECprogenitor		-0.37675488	5.119547367	0
	11.549983	5.6863546	Myeloid		11.54998302	5.686354637	0
	1.8086302	-1.5714816	IECprogenitor		1.808630228	-1.571481586	0
	3.2652333	9.380479	IECprogenitor		3.265233278	9.380478859	0.11003659
	0.8798319	-2.0474288	IECprogenitor		0.8798319101	-2.047428846	0
	13.3203335	0.13904963	Tcell		13.32033348	0.1390496343	0
	-6.3705335	13.843052	IEC		-6.370533466	13.84305191	0
	8.6171255	1.5939878	Tcell		8.617125511	1.593987823	0
	13.057298	0.28010496	Tcell		13.05729771	0.280104965	0
	1.2240165	18.175713	Enteroendocrine		1.224016547	18.17571259	0
	9.556017	-0.3141091	Tcell		9.556016922	-0.314109087	0
	-0.11853924	0.026307466	IECprogenitor		-0.1185392365	0.02630746551	0.1435451
	-9.027906	6.8608155	IEC		-9.027906418	6.860815525	0.14413832
	11.608329	10.251265	Bcell		11.60832882	10.25126457	0
	10.507781	-2.9464967	Tcell		10.50778103	-2.946496725	0
	1.971845	4.045935	IECprogenitor		1.971845031	4.045935154	0
	4.0050206	0.097910024	IECprogenitor		4.005020618	0.09791002423	0
	-2.688752	3.3347213	IEC		-2.688751936	3.334721327	0.18902469
	4.9058404	8.74369	IECprogenitor		4.905840397	8.743689537	0.12082979
	8.963666	8.717057	Bcell		8.963665962	8.717057228	0
	13.562482	0.35676062	Tcell		13.56248188	0.3567606211	0
	0.6446283	6.996828	IECprogenitor		0.6446282864	6.996828079	0.18909925
	2.3607626	3.6746368	IECprogenitor		2.360762596	3.674636841	0
	13.497373	1.5390716	Tcell		13.49737263	1.53907156	0
	12.872636	1.6842612	Tcell		12.87263584	1.684261203	0
	-0.550486	2.1563284	IECprogenitor		-0.5504860282	2.15632844	0
	4.0634446	7.5049214	IECprogenitor		4.063444614	7.504921436	0
	2.7936938	0.1365546	IECprogenitor		2.793693781	0.1365545988	0
	13.228078	9.7375765	Bcell		13.22807789	9.737576485	0
	0.06340596	11.835185	Goblet		0.0634059608	11.83518505	0
	-4.2712507	4.4867268	IEC		-4.271250725	4.486726761	0.24125771
	13.519565	0.28180557	Tcell		13.51956463	0.2818055749	0
	10.342948	-0.046285007	Tcell		10.34294796	-0.04628500715	0
	-5.5256705	6.7167535	IEC		-5.525670528	6.716753483	0
	1.2820475	5.83042	IECprogenitor		1.28204751	5.830420017	0
	-5.6632643	6.5165963	IEC		-5.663264275	6.516596317	0.17575349
	2.7058196	-1.532441	IECprogenitor		2.705819607	-1.53244102	0.16755947
	3.0837915	8.449284	IECprogenitor		3.083791494	8.4492836	0.09538588
	4.0220942	-0.34656394	IECprogenitor		4.02209425	-0.3465639353	0
	0.6190128	5.153423	IECprogenitor		0.619012773	5.153422832	0
	2.5877233	-0.8960626	IECprogenitor		2.587723255	-0.8960626125	0.2734953
	2.2747967	-0.47607806	IECprogenitor		2.274796724	-0.4760780632	0
	12.674614	1.8269244	Tcell		12.67461395	1.826924443	0
	-2.9934356	4.2162385	IEC		-2.993435621	4.216238499	0
	13.943666	1.0140793	Tcell		13.94366646	1.014079332	0
	9.676229	-0.057269666	Tcell		9.676228523	-0.05726966634	0
	11.519694	11.995278	Bcell		11.51969433	11.99527836	0
	0.4035206	-1.7730371	IECprogenitor		0.4035206139	-1.773037076	0.16952094
	-0.51019144	0.1692812	IECprogenitor		-0.5101914406	0.1692811996	0
	3.034311	487114	IECprogenitor		3.034311056	9.323300362	0.11609055
	-1.008057	3.7273133	IECprogenitor		-1.008056998	3.72731328	0.22930443
	2.7735243	7.610515	IECprogenitor		2.773524284	7.610515118	0.095683776
	1.5140264	6.3821726	IECprogenitor		1.514026403	6.382172585	0.21962659
	11.761681	2.4703403	Tcell		11.7616806	2.470340252	0
	13.196547	11.385671	Bcell		13.19654655	11.38567066	0
	-2.3372376	12.425308	Goblet		-2.337237597	12.42530823	0
	3.0343568	8.950881	IECprogenitor		3.034356833	8.950881004	0.12151719
	-3.4251785	14.094563	Goblet		-3.425178528	14.09456253	0
	13.069468	8.930425	Bcell		13.06946754	8.93042469	0
	-1.1416372	11.98634	Goblet		-1.141637206	11.98633957	0
	10.89507	12.065366	Bcell		10.89507008	12.06536579	0
	10.343152	0.024944942	Tcell		10.34315205	0.02494494244	0
	2.8296895	-1.7708008	IECprogenitor		2.829689503	-1.770800829	0.29291385
	10.273478	1.2889061	Tcell		10.27347755	1.288906097	0
	3.372036	6.6898828	IECprogenitor		3.37203598	6.689882755	0
	3.450986	5.206792	IECprogenitor		3.450985909	5.206791878	0
	-5.9848366	4.4009876	IEC		-5.984836578	4.400987625	0.25165564
	12.617424	9.31185	Bcell		12.61742401	9.311849594	0
	9.229654	-0.76715934	Tcell		9.229654312	-0.7671593428	0
	3.5690832	-1.9542539	IECprogenitor		3.569083214	-1.954253912	0
	-1.9702703	15.679555	Goblet		-1.970270276	15.67955494	0.5528109
	9.645175	-0.2027842	Tcell		9.64517498	-0.2027841955	0
	14.909699	10.080377	Bcell		14.90969944	10.08037663	0
	7.4788775	12.349964	Bcell		7.478877544	12.34996414	0
	11.869701	2.3378737	Tcell		11.86970139	2.337873697	0
	14.481989	9.081521	Bcell		14.48198891	9.081521034	0
	9.852784	-1.6887305	Tcell		9.852784157	-1.688730478	0
	11.138115	12.060127	Bcell		11.13811493	12.06012726	0
	-5.204805	4.894949	IEC		-5.204804897	4.894948959	0.21021754
	-5.7799172	2.1491268	IEC		-5.77991724	2.149126768	0.2748231
	1.5489819	1.5359547	IECprogenitor		1.548981905	1.535954714	0
	9.134893	-2.7659614	Tcell		9.134893417	-2.765961409	0
	13.016141	11.629863	Bcell		13.01614094	11.62986279	0
	4.129285	2.8896763	IECprogenitor		4.129284859	2.889676332	0.12957408
	11.703537	2.3047884	Tcell		11.70353699	2.304788351	0
	8.361483	11.728785	Bcell		8.36148262	11.72878456	0
	10.562776	0.869807	Tcell		10.56277561	0.8698070049	0
	12.441814	10.3626995	Bcell		12.44181442	10.36269951	0
	1.0193998	18.61667	Enteroendocrine		1.019399762	18.61667061	0
	12.028812	2.337631	Tcell		12.02881241	2.337630987	0
	9.994998	-2.1494339	Tcell		9.994997978	-2.149433851	0
	0.6431323	1.0378981	IECprogenitor		0.643132329	1.037898064	0.23919284
	11.979892	11.734035	Bcell		11.97989178	11.73403454	0
	-4.4432483	10.726847	IEC		-4.443248272	10.72684669	0.3507775
	3.5457366	9.953715	IECprogenitor		3.545736551	9.953715324	0
	12.512622	0.30910563	Tcell		12.51262188	0.3091056347	0
	9.58922	-1.0827646	Tcell		9.589220047	-1.082764626	0
	11.473317	10.254881	Bcell		11.47331715	10.25488091	0
	13.082174	0.4391517	Tcell		13.0821743	0.4391517043	0
	8.599125	11.553403	Bcell		8.599124908	11.5534029	0
	0.60384846	16.546297	Enteroendocrine		0.6038484573	16.54629707	0
	-5.2591867	4.9291124	IEC		-5.259186745	4.929112434	0.13336371
	10.3848915	11.691674	Bcell		10.38489151	11.69167423	0
	2.788469	17.329903	Enteroendocrine		2.788469076	17.32990265	0
	11.640154	2.37816	Tcell		11.64015388	2.37816	0
	-4.3807983	5.2076626	IEC		-4.38079834	5.207662582	0.26608777
	13.033801	10.738753	Bcell		13.03380108	10.73875332	0
	3.8537219	-5.9540477	Tuft		3.853721857	-5.95404768	0
	3.7248218	3.4857783	IECprogenitor		3.724821806	3.485778332	0
	13.075445	10.584707	Bcell		13.07544518	10.58470726	0
	13.239958	8.598901	Bcell		13.23995781	8.598900795	0
	14.091399	8.253803	Bcell		14.09139919	8.253803253	0
	7.7883286	11.901996	Bcell		7.788328648	11.90199566	0
	2.292668	11.022742	Goblet		2.292668104	11.02274227	0.14658259
	-4.867836	5.5090446	IEC		-4.867835999	5.509044647	0.12409753
	13.46461	10.753974	Bcell		13.4646101	10.75397396	0
	13.473118	9.310964	Bcell		13.47311783	9.310963631	0
	1.3122728	10.786311	Goblet		1.312272787	10.78631115	0.12625387
	2.9105923	-1.6981941	IECprogenitor		2.910592318	-1.698194146	0.23320594
	0.565786	10.665665	Goblet		0.5657860041	10.66566467	0
	12.563638	9.972838	Bcell		12.56363773	9.972838402	0
	4.226757	17.639277	Enteroendocrine		4.22675705	17.6392765	0
	0.121612385	8.348944	IECprogenitor		0.1216123849	8.34894371	0.28322515
	1.3681023	2.0396082	IECprogenitor		1.368102312	2.03960824	0
	12.975456	10.888263	Bcell		12.97545624	10.88826275	0
	13.89972	0.9482365	Tcell		13.89972019	0.9482365251	0
	3.599888	-1.5599203	IECprogenitor		3.599888086	-1.559920311	0
	9.802753	-2.5712776	Tcell		9.802753448	-2.571277618	0
	13.325893	0.18460076	Tcell		13.3258934	0.1846007556	0
	3.4990342	-2.1143196	IECprogenitor		3.499034166	-2.114319563	0.21779259
	13.5760565	8.599385	Bcell		13.57605648	8.599385262	0
	4.63535	6.2779093	IECprogenitor		4.635350227	6.277909279	0
	1.3438895	2.416358	IECprogenitor		1.343889475	2.416357994	0
	-10.290216	3.1396096	IEC		-10.29021645	3.139609575	0.35320425
	-6.583777	4.7272887	IEC		-6.583776951	4.727288723	0.2146377
	-6.6250415	14.276236	IEC		-6.625041485	14.27623558	0
	11.490636	5.6359825	Myeloid		11.49063587	5.635982513	0
	0.5501046	16.83286	Enteroendocrine		0.5501046181	16.83286095	0
	3.1863816	-1.1676159	IECprogenitor		3.186381578	-1.167615891	0.22489618
	10.966261	0.12233699	Tcell		10.96626091	0.1223369911	0
	0.8626557	-1.2526486	IECprogenitor		0.8626556993	-1.252648592	0.228844
	-5.626739	13.923572	IEC		-5.626739025	13.92357159	0
	12.03241	10.885389	Bcell		12.03240967	10.88538933	0
	-2.9113626	15.147844	Goblet		-2.911362648	15.14784431	0
	1.446141	2.058558	IECprogenitor		1.446141005	2.058557987	0
	2.0123816	-2.872695	IECprogenitor		2.012381554	-2.872694969	0.20463905
	11.473037	6.0751433	Myeloid		11.47303677	6.075143337	0
	0.30694607	1.5901014	IECprogenitor		0.306946069	1.590101361	0.10794921
	3.0234427	3.0538054	IECprogenitor		3.023442745	3.053805351	0
	1.1835077	2.5770464	IECprogenitor		1.183507681	2.577046394	0
	12.943405	11.737191	Bcell		12.94340515	11.7371912	0
	0.35910285	0.9267845	IECprogenitor		0.3591028452	0.9267845154	0
	9.735068	12.210451	Bcell		9.735068321	12.21045113	0
	2.384665	11.097558	Goblet		2.384665012	11.09755802	0.21189147
	10.034967	11.144543	Bcell		10.03496742	11.14454269	0
	14.636551	10.441023	Bcell		14.6365509	10.44102287	0
	9.615917	-1.2676808	Tcell		9.615917206	-1.267680764	0
	11.139584	10.533277	Bcell		11.13958359	10.53327656	0
	11.925933	2.0598664	Tcell		11.92593288	2.059866428	0
	3.7682188	4.8826127	IECprogenitor		3.768218756	4.882612705	0
	0.3475734	1.6354785	IECprogenitor		0.3475733995	1.635478497	0
	13.002425	11.87845	Bcell		13.00242519	11.87845039	0
	10.946733	1.9846625	Tcell		10.94673347	1.984662533	0
	5.4943814	6.8353086	IECprogenitor		5.494381428	6.835308552	0.1501189
	3.4815512	3.8678799	IECprogenitor		3.48155117	3.867879868	0.1533545
	3.340348	5.1817155	IECprogenitor		3.340348005	5.181715488	0
	12.942559	10.086505	Bcell		12.94255924	10.08650494	0
	3.279007	-0.83473593	IECprogenitor		3.279006958	-0.83473593	0.1959106
	10.474989	11.027661	Bcell		10.47498894	11.02766132	0
	8.831758	11.612829	Bcell		8.831757545	11.61282921	0
	0.86444324	15.145712	Enteroendocrine		0.8644432425	15.1457119	0
	0.07714705	0.7618255	IECprogenitor		0.07714705169	0.7618255019	0.123342656
	-8.864934	3.9971855	IEC		-8.864933968	3.997185469	0.31057298
	11.95312	12.323071	Bcell		11.95312023	12.32307053	0
	3.1957083	-1.7956337	IECprogenitor		3.195708275	-1.795633674	0
	-1.2965633	2.5216753	IECprogenitor		-1.296563268	2.521675348	0.17487668
	2.8461041	7.4459367	IECprogenitor		2.846104145	7.44593668	0.11305798
	-5.088927	4.910329	IEC		-5.088926792	4.910328865	0.114767715
	11.381138	10.223421	Bcell		11.38113785	10.2234211	0
	13.498133	1.5585066	Tcell		13.49813271	1.558506608	0
	12.36742	0.21904355	Tcell		12.3674202	0.2190435529	0
	-0.24242814	-0.09470804	IECprogenitor		-0.2424281389	-0.09470804036	0
	12.734729	11.099668	Bcell		12.73472881	11.09966755	0
	1.2151184	11.558216	Goblet		1.215118408	11.55821609	0.34469068
	4.1971264	17.541426	Enteroendocrine		4.197126389	17.5414257	0
	2.3933496	1.2104267	IECprogenitor		2.393349648	1.210426688	0
	-2.8630953	11.682289	Goblet		-2.863095284	11.68228912	0
	2.461532	-2.0337725	IECprogenitor		2.461532116	-2.033772469	0.17568651
	-6.0021124	6.410589	IEC		-6.002112389	6.410589218	0.12981232
	3.0908763	6.6763573	IECprogenitor		3.090876341	6.676357269	0
	-1.500841	5.844747	IECprogenitor		-1.500841022	5.844747066	0
	13.899596	9.542555	Bcell		13.89959621	9.542554855	0
	13.857596	0.3970305	Tcell		13.8575964	0.3970305026	0
	2.9404624	-2.5420125	IECprogenitor		2.940462351	-2.542012453	0
	10.209426	-1.993076	Tcell		10.20942593	-1.993075967	0
	9.512512	8.924346	Bcell		9.512512207	8.92434597	0
	-6.6089892	6.604008	IEC		-6.608989239	6.604008198	0
	2.759066	0.7111772	IECprogenitor		2.759066105	0.7111771703	0.31173015
	9.714628	-1.6939701	Tcell		9.71462822	-1.693970084	0
	-4.319605	10.662082	IEC		-4.319604874	10.66208172	0.15726313
	13.608743	8.661737	Bcell		13.60874271	8.661737442	0
	2.3127713	5.162305	IECprogenitor		2.31277132	5.162304878	0
	12.983662	10.50761	Bcell		12.98366165	10.50761032	0
	1.289148	12.516232	Goblet		1.289147973	12.51623154	0
	13.555128	9.12323	Bcell		13.5551281	9.12322998	0
	11.00006	10.472603	Bcell		11.00006008	10.47260284	0
	-0.5633523	-0.6911891	IECprogenitor		-0.5633522868	-0.6911891103	0
	9.205276	-0.90855455	Tcell		9.205275536	-0.908554554	0
	2.3449078	-2.7876694	IECprogenitor		2.344907761	-2.78766942	0
	2.9508197	5.314227	IECprogenitor		2.950819731	5.314227104	0
	12.310103	6.3525915	Myeloid		12.31010342	6.352591515	0
	12.232212	1.691914	Tcell		12.23221207	1.691913962	0
	11.676493	2.5244472	Tcell		11.67649269	2.524447203	0
	-3.946504	2.6949368	IEC		-3.946504116	2.694936752	0.17304413
	11.594642	10.828522	Bcell		11.59464169	10.82852173	0
	12.296192	12.000156	Bcell		12.29619217	12.0001564	0
	-0.25126305	3.9422507	IECprogenitor		-0.2512630522	3.942250729	0.14815743
	-3.439376	4.559447	IEC		-3.439376116	4.559446812	0
	0.4577114	5.9486666	IECprogenitor		0.4577113986	5.948666573	0
	12.041697	9.743504	Bcell		12.04169655	9.743503571	0
	-4.7569523	10.652873	IEC		-4.756952286	10.65287304	0.3394511
	15.205935	8.427753	Bcell		15.20593452	8.427753448	0
	0.99103874	16.053833	Enteroendocrine		0.9910387397	16.05383301	0
	-3.8030922	16.5867	IEC		-3.803092241	16.58670044	0
	12.370615	10.188845	Bcell		12.37061501	10.18884468	0
	12.067586	10.45982	Bcell		12.06758595	10.45981979	0
	10.709168	11.862906	Bcell		10.70916843	11.86290646	0
	1.4837837	0.7801685	IECprogenitor		1.483783722	0.7801684737	0.12585936
	10.943167	1.2979476	Tcell		10.94316673	1.297947645	0
	-5.8880925	6.3918867	IEC		-5.888092518	6.391886711	0.13419884
	13.949519	9.196507	Bcell		13.94951916	9.196507454	0
	-5.1162267	3.6399834	IEC		-5.116226673	3.639983416	0.26053017
	14.113689	7.885122	Bcell		14.11368942	7.885121822	0
	13.633106	10.5728035	Bcell		13.63310623	10.5728035	0
	-0.9661428	12.463621	Goblet		-0.9661427736	12.46362114	0
	-3.9645057	12.934853	Goblet		-3.964505672	12.9348526	0
	7.8072944	12.227038	Bcell		7.807294369	12.22703838	0
	-5.3748646	4.4932528	IEC		-5.374864578	4.493252754	0.24435318
	1.5065144	6.187198	IECprogenitor		1.50651443	6.187198162	0.14146349
	-0.3007079	11.703121	Goblet		-0.3007079065	11.70312119	0
	11.106649	-0.633013	Tcell		11.1066494	-0.63301301	0
	-8.997232	5.7376757	IEC		-8.997232437	5.737675667	0.2616997
	13.361663	10.768498	Bcell		13.36166286	10.76849842	0
	13.819279	0.9582997	Tcell		13.81927872	0.9582996964	0
	-5.989539	6.478828	IEC		-5.989539146	6.478827953	0.15140729
	0.7223314	3.4955654	IECprogenitor		0.7223314047	3.495565414	0
	12.937159	11.253643	Bcell		12.93715858	11.25364304	0
	1.352357	-1.0237321	IECprogenitor		1.35235703	-1.023732066	0.17047057
	0.07466555	8.377179	IECprogenitor		0.07466554642	8.377179146	0.3304789
	0.5439864	-1.9895368	IECprogenitor		0.5439863801	-1.989536762	0.16891912
	3.0510275	6.399777	IECprogenitor		3.051027536	6.399776936	0
	-0.9281135	2.5506551	IECprogenitor		-0.9281135201	2.550655127	0.13642003
	14.945202	10.278468	Bcell		14.94520187	10.27846813	0
	10.314784	5.723179	Myeloid		10.31478405	5.723178864	0
	10.097492	0.020600332	Tcell		10.09749222	0.02060033195	0
	2.971582	3.904704	IECprogenitor		2.971581936	3.904704094	0
	13.220676	10.3671465	Bcell		13.22067642	10.36714649	0
	-0.2878621	12.614904	Goblet		-0.2878620923	12.6149044	0
	2.1430762	1.1730942	IECprogenitor		2.143076181	1.173094153	0.1857491
	11.833415	11.3142185	Bcell		11.83341503	11.31421852	0
	-2.9617608	6.019941	IEC		-2.961760759	6.019940853	0.29805022
	2.412493	3.9767768	IECprogenitor		2.41249299	3.976776838	0
	2.5065465	2.119331	IECprogenitor		2.506546497	2.119330883	0.1187665
	1.7287662	17.45864	Enteroendocrine		1.728766203	17.45863914	0
	15.315094	8.70619	Bcell		15.31509399	8.706190109	0
	14.957064	8.791442	Bcell		14.95706367	8.791441917	0
	12.00293	10.048931	Bcell		12.00292969	10.04893112	0
	11.585243	9.375569	Bcell		11.58524323	9.375569344	0
	11.983431	12.244274	Bcell		11.98343086	12.24427414	0
	3.1950126	17.428993	Enteroendocrine		3.195012569	17.42899323	0
	-4.8484817	3.9188976	IEC		-4.848481655	3.918897629	0.23725726
	-5.924065	4.685244	IEC		-5.924065113	4.685244083	0.45360315
	0.51648635	16.757689	Enteroendocrine		0.5164863467	16.75768852	0.3744903
	-5.201783	4.102216	IEC		-5.20178318	4.102215767	0.2389635
	3.6209977	0.43671793	IECprogenitor		3.620997667	0.4367179275	0.2001861
	2.310994	0.5908781	IECprogenitor		2.31099391	0.590878129	0
	12.420533	0.3790104	Tcell		12.42053318	0.3790104091	0
	13.544399	10.859577	Bcell		13.54439926	10.85957718	0
	1.9164064	9.340842	IECprogenitor		1.916406393	9.340842247	0.23500155
	12.528763	10.931195	Bcell		12.52876282	10.93119526	0
	2.7653978	-2.792812	IECprogenitor		2.765397787	-2.792812109	0
	-6.8851748	2.6228373	IEC		-6.885174751	2.622837305	0.42129382
	4.4386134	3.0919986	IECprogenitor		4.438613415	3.091998577	0
	3.6801417	5.308682	IECprogenitor		3.680141687	5.308681965	0
	2.5838382	-2.358518	IECprogenitor		2.583838224	-2.358517885	0
	1.6737907	-2.7518404	IECprogenitor		1.673790693	-2.751840353	0.15352722
	1.4023975	2.394507	IECprogenitor		1.402397513	2.394506931	0.16111216
	11.422336	12.091059	Bcell		11.42233562	12.09105873	0
	12.18254	9.525531	Bcell		12.18253994	9.525530815	0
	15.038501	9.796701	Bcell		15.03850079	9.796701431	0
	3.5244503	18.49942	Enteroendocrine		3.524450302	18.49942017	0
	3.0758324	-1.4760797	IECprogenitor		3.075832367	-1.476079702	0.24150129
	11.803711	1.3883101	Tcell		11.80371094	1.388310075	0
	8.090629	12.025441	Bcell		8.090628624	12.02544117	0
	13.812042	0.8615908	Tcell		13.81204224	0.8615908027	0
	12.749909	7.012236	Myeloid		12.7499094	7.012236118	0
	4.2709923	-5.8842177	Tuft		4.270992279	-5.884217739	0
	12.214449	10.569146	Bcell		12.21444893	10.56914616	0
	12.77202	1.8411871	Tcell		12.77202034	1.841187119	0
	3.146197	-1.4102457	IECprogenitor		3.146197081	-1.410245657	0
	12.055022	9.326866	Bcell		12.05502224	9.32686615	0
	2.506572	-2.0554404	IECprogenitor		2.506572008	-2.055440426	0
	7.946935	11.966243	Bcell		7.946935177	11.96624279	0
	-2.684158	15.167847	Goblet		-2.684158087	15.16784668	0.3528899
	-0.53858715	-1.4332554	IECprogenitor		-0.538587153	-1.433255434	0
	4.199802	17.606365	Enteroendocrine		4.199801922	17.6063652	0
	3.3992267	2.5084457	IECprogenitor		3.399226665	2.50844574	0
	-3.198577	2.133788	IEC		-3.198576927	2.133788109	0.16606966
	-3.3730624	2.1657577	IEC		-3.373062372	2.165757656	0.28988293
	14.661993	8.494869	Bcell		14.66199303	8.494869232	0
	11.753245	12.101563	Bcell		11.75324535	12.10156345	0
	3.7505693	-0.59298843	IECprogenitor		3.750569344	-0.5929884315	0
	10.171365	-1.5715628	Tcell		10.17136478	-1.571562767	0
	3.621202	9.149041	IECprogenitor		3.621201992	9.149041176	0.17511934
	12.945921	11.714493	Bcell		12.94592094	11.7144928	0
	2.5627475	0.1619956	IECprogenitor		2.562747478	0.1619956046	0.1491002
	0.31948066	3.0920942	IECprogenitor		0.3194806576	3.092094183	0
	3.2513876	5.3510585	IECprogenitor		3.251387596	5.351058483	0
	13.707031	9.204761	Bcell		13.70703125	9.204760551	0
	7.7824664	11.832641	Bcell		7.782466412	11.83264065	0
	15.0493355	9.104138	Bcell		15.04933548	9.104138374	0
	-2.346622	15.602546	Goblet		-2.34662199	15.60254574	0
	14.624415	9.008766	Bcell		14.6244154	9.008766174	0
	4.3942184	1.368183	IECprogenitor		4.394218445	1.368183017	0
	12.150789	12.388022	Bcell		12.15078926	12.38802242	0
	13.45944	8.829461	Bcell		13.45944023	8.829461098	0
	7.7530117	11.841862	Bcell		7.753011703	11.84186172	0
	-3.8216476	12.473808	Goblet		-3.821647644	12.47380829	0.26187748
	2.409945	-2.8294446	IECprogenitor		2.409945011	-2.829444647	0
	1.095526	-0.7231649	IECprogenitor		1.09552598	-0.723164916	0
	12.664634	11.777226	Bcell		12.66463375	11.77722645	0
	15.529638	8.720981	Bcell		15.52963829	8.720980644	0
	11.341379	11.976807	Bcell		11.34137917	11.97680664	0
	-0.23340008	17.113295	Enteroendocrine		-0.2334000766	17.1132946	0
	-3.0258255	9.782012	IEC		-3.0258255	9.782011986	0.12908909
	4.0264406	17.841772	Enteroendocrine		4.02644062	17.84177208	0
	2.4436169	8.69761	IECprogenitor		2.443616867	8.697609901	0.09062001
	-3.7215097	1.9829332	IEC		-3.721509695	1.982933164	0.2482077
	12.440709	12.019501	Bcell		12.44070911	12.01950073	0
	13.642932	9.026565	Bcell		13.64293194	9.026564598	0
	-0.41071418	3.535748	IECprogenitor		-0.4107141793	3.535748005	0.13663748
	-3.7496412	2.9124002	IEC		-3.74964118	2.912400246	0.37702203
	11.894568	12.332457	Bcell		11.89456844	12.33245659	0
	11.368835	2.435574	Tcell		11.36883545	2.435574055	0
	12.481436	11.493559	Bcell		12.48143578	11.49355888	0
	3.1953197	1.0725619	IECprogenitor		3.195319653	1.07256186	0.13049261
	-2.7454743	6.4129524	IEC		-2.745474339	6.412952423	0.14195888
	13.273616	8.520742	Bcell		13.27361584	8.520742416	0
	7.3785405	12.10307	Bcell		7.378540516	12.10307026	0
	2.3709671	7.1684833	IECprogenitor		2.37096715	7.168483257	0
	0.7013612	-0.5449225	IECprogenitor		0.7013611794	-0.544922471	0.3317616
	9.223052	-0.73389566	Tcell		9.223052025	-0.7338956594	0
	-6.010412	5.5967274	IEC		-6.010412216	5.596727371	0.26605225
	-5.244563	5.450992	IEC		-5.244563103	5.450992107	0.21874368
	2.4206815	-1.911544	IECprogenitor		2.420681477	-1.911543965	0.22228162
	13.660423	0.52684915	Tcell		13.66042328	0.5268491507	0
	4.74801	6.1393824	IECprogenitor		4.748010159	6.139382362	0
	10.403533	0.9935373	Tcell		10.40353298	0.9935373068	0
	11.143895	11.2370825	Bcell		11.14389515	11.23708248	0
	13.685222	1.1025254	Tcell		13.68522167	1.102525353	0
	13.83742	0.57951117	Tcell		13.83742046	0.5795111656	0
	-4.32942	10.741689	IEC		-4.32942009	10.74168873	0.21296555
	3.2926438	-7.562151	Tuft		3.292643785	-7.562150955	0
	-3.1806355	5.7677484	IEC		-3.180635452	5.767748356	0.19329672
	13.394648	10.120074	Bcell		13.3946476	10.12007427	0
	8.590971	-1.9755099	Tcell		8.590970993	-1.975509882	0
	4.2234735	9.359237	IECprogenitor		4.223473549	9.359236717	0
	3.0846865	-1.0013114	IECprogenitor		3.084686518	-1.001311421	0
	3.3850636	18.536888	Enteroendocrine		3.385063648	18.53688812	0
	0.4182286	-0.90900826	IECprogenitor		0.4182285964	-0.9090082645	0
	10.719613	-1.035069	Tcell		10.71961308	-1.035068989	0
	2.7697313	4.220364	IECprogenitor		2.769731283	4.220364094	0
	2.61052	-1.7486633	IECprogenitor		2.610519886	-1.748663306	0.17786045
	0.882024	6.749621	IECprogenitor		0.8820239902	6.749620914	0
	-4.0078506	2.0137172	IEC		-4.007850647	2.013717175	0.17040272
	3.7705982	8.783484	IECprogenitor		3.770598173	8.783484459	0.18072437
	-4.848191	1.8416076	IEC		-4.848190784	1.841607571	0.27469036
	11.4003935	11.943153	Bcell		11.40039349	11.94315338	0
	3.7288299	0.89621013	IECprogenitor		3.728829861	0.896210134	0
	0.3561288	18.13498	Enteroendocrine		0.3561288118	18.13497925	0
	12.149287	1.7338481	Tcell		12.14928722	1.733848095	0
	0.6676864	-1.7737904	IECprogenitor		0.6676864028	-1.773790359	0
	13.174469	11.573177	Bcell		13.17446899	11.57317734	0
	-4.313203	6.1926217	IEC		-4.313202858	6.192621708	0.16846702
	-2.8095272	14.072227	Goblet		-2.809527159	14.07222652	0
	2.5340405	8.722356	IECprogenitor		2.534040451	8.722355843	0.10491589
	-5.0152044	1.879465	IEC		-5.01520443	1.879464984	0.2529441
	2086-11-01	0.5272839	Tcell		11.20860004	0.5272839069	00:00:00
	2.3463027	8.127869	IECprogenitor		2.346302748	8.127868652	0.18001868
	-1.0942739	1.2898762	IECprogenitor		-1.094273925	1.289876223	0.1363673
	10.967765	1.5001217	Tcell		10.96776485	1.500121713	0
	2.274396	-1.8696301	IECprogenitor		2.274395943	-1.869630098	0
	0.69717705	14.794211	Enteroendocrine		0.6971770525	14.79421139	0
	0.048383065	5.25138	IECprogenitor		0.04838306457	5.251379967	0
	12.591808	11.7284355	Bcell		12.59180832	11.72843552	0
	2.8394737	-2.0224478	IECprogenitor		2.839473724	-2.022447824	0
	12.98521	11.746315	Bcell		12.98521042	11.746315	0
	-7.5293245	6.2338157	IEC		-7.529324532	6.23381567	0
	12.17969	11.731519	Bcell		12.17969036	11.73151875	0
	14.17767	9.037864	Bcell		14.17766953	9.037863731	0
	11.473977	5.6982384	Myeloid		11.47397709	5.698238373	0
	1.8861632	5.3607635	IECprogenitor		1.886163235	5.36076355	0
	-1.425111	12.538814	Goblet		-1.425111055	12.53881359	0
	1.3711214	-7.20103	Tuft		1.371121407	-7.201029778	0
	3.0649545	9.442125	IECprogenitor		3.064954519	9.44212532	0.17560159
	13.231739	8.508171	Bcell		13.23173904	8.508171082	0
	12.63531	10.583261	Bcell		12.63531017	10.58326054	0
	-1.0838155	12.115253	Goblet		-1.083815455	12.11525345	0.20304328
	3.0837784	3.4006228	IECprogenitor		3.083778381	3.400622845	0.14448895
	3.1531403	4.5642796	IECprogenitor		3.153140306	4.564279556	0
	3.0615513	4.637157	IECprogenitor		3.061551332	4.637156963	0
	2.5824432	-6.7087207	Tuft		2.582443237	-6.708720684	0
	-2.3276656	6.780575	IEC		-2.327665567	6.780574799	0.32453653
	-0.56241935	12.018527	Goblet		-0.5624193549	12.01852703	0
	13.588968	11.034992	Bcell		13.58896828	11.03499222	0
	10.777522	-1.9326248	Tcell		10.77752209	-1.932624817	0
	10.750031	1.567779	Tcell		10.75003147	1.567778945	0
	-0.28887576	-1.2613702	IECprogenitor		-0.2888757586	-1.261370182	0
	3.7378535	0.032431062	IECprogenitor		3.737853527	0.03243106231	0.18254647
	2.836073	-0.22279854	IECprogenitor		2.836072922	-0.2227985412	0
	4.392214	9.298334	IECprogenitor		4.392213821	9.298334122	0.097398736
	-8.428681	5.904804	IEC		-8.428681374	5.90480423	0.3205495
	1.3632486	0.6212717	IECprogenitor		1.363248587	0.6212717295	0.1861299
	12.280723	0.2508865	Tcell		12.28072262	0.2508864999	0
	-2.8637817	11.624462	Goblet		-2.863781691	11.62446213	0
	2.4115603	12.091323	Goblet		2.411560297	12.0913229	0.102189206
	12.934672	10.885441	Bcell		12.93467236	10.88544083	0
	-6.0513864	5.752763	IEC		-6.051386356	5.752762794	0.20834136
	1.9970324	-1.7805701	IECprogenitor		1.997032404	-1.780570149	0.1613419
	-6.863456	6.3404703	IEC		-6.863455772	6.340470314	0.13521494
	10.172218	11.740178	Bcell		10.17221832	11.74017811	0
	1.5542594	8.593099	IECprogenitor		1.554259419	8.59309864	0.07449721
	4.130434	5.2319326	IECprogenitor		4.130434036	5.23193264	0
	1.5952636	4.748444	IECprogenitor		1.5952636	4.74844408	0.11623892
	3.3417258	3.9580567	IECprogenitor		3.341725826	3.958056688	0.13950954
	1.8263942	7.10355	IECprogenitor		1.8263942	7.103549957	0.12023677
	9.803838	685532	Bcell		9.803837776	12.37759972	0
	2.898944	-2.7599196	IECprogenitor		2.898943901	-2.759919643	0.19833668
	1.2633572	18.123756	Enteroendocrine		1.263357162	18.12375641	0
	13.20719	8.911587	Bcell		13.20718956	8.911586761	0
	2.8796456	-2.0531712	IECprogenitor		2.879645586	-2.053171158	0.18029487
	4.53282	9.926047	IECprogenitor		4.532820225	9.926047325	0.09356817
	13.629049	10.548736	Bcell		13.6290493	10.54873562	0
	-10.949125	3.7759268	IEC		-10.94912529	3.775926828	0.18734618
	1.8191352	1.2173948	IECprogenitor		1.819135189	1.217394829	0.14067735
	13.99278	9.453492	Bcell		13.99277973	9.453492165	0
	3.3941905	-0.43476605	IECprogenitor		3.39419055	-0.4347660542	0
	11.5479355	11.741038	Bcell		11.54793549	11.74103832	0
	13.590222	11.312868	Bcell		13.59022236	11.31286812	0
	-1.8405752	4.9379215	IEC		-1.840575218	4.937921524	0.21942933
	1.8983284	8.406639	IECprogenitor		1.898328424	8.406639099	0
	3.005419	-0.95308757	IECprogenitor		3.005419016	-0.9530875683	0
	3.4565086	-1.9031489	IECprogenitor		3.456508636	-1.90314889	0.21654771
	1.7746415	-2.7952373	IECprogenitor		1.774641514	-2.795237303	0
	-5.644698	14.1114	IEC		-5.644698143	14.11139965	0
	2.353324	2.3624992	IECprogenitor		2.353323936	2.362499237	0.14574212
	13.39353	10.600985	Bcell		13.39352989	10.60098457	0
	0.40582496	10.995389	Goblet		0.4058249593	10.99538898	0.14929317
	11.655537	12.425303	Bcell		11.65553665	12.42530346	0
	10.944624	1.577397	Tcell		10.94462395	1.577396989	0
	-3.6459646	2.5745907	IEC		-3.645964622	2.574590683	0.19867218
	-5.829462	3.095343	IEC		-5.829462051	3.095343113	0.16975135
	11.529015	11.301755	Bcell		11.52901459	11.30175495	0
	12.7146845	12.078574	Bcell		12.71468449	12.07857418	0
	-0.16431993	5.473931	IECprogenitor		-0.1643199325	5.473930836	0
	-9.9039135	6.080146	IEC		-9.903913498	6.080145836	0
	12.628105	9.277391	Bcell		12.62810516	9.277391434	0
	2.5984762	-0.6680134	IECprogenitor		2.598476171	-0.6680133939	0
	12.316612	10.603961	Bcell		12.31661224	10.60396099	0
	13.683776	9.073144	Bcell		13.6837759	9.073143959	0
	13.432177	9.137549	Bcell		13.43217659	9.1375494	0
	-4.317789	1.8530291	IEC		-4.317789078	1.853029132	0.24865675
	10.751853	11.927047	Bcell		10.75185299	11.92704678	0
	13.482922	0.33849388	Tcell		13.4829216	0.3384938836	0
	-2.8034635	5.8919005	IEC		-2.803463459	5.891900539	0.17085925
	0.42934182	-1.2616768	IECprogenitor		0.4293418229	-1.261676788	0
	1.0667261	5.4378467	IECprogenitor		1.066726089	5.437846661	0
	3.2066035	8.917533	IECprogenitor		3.206603527	8.917532921	0.112633735
	11.162071	11.797827	Bcell		11.16207123	11.79782677	0
	13.901782	7.8194723	Bcell		13.90178204	7.819472313	0
	2.2053733	5.147469	IECprogenitor		2.205373287	5.147469044	0
	-0.4540542	0.96317303	IECprogenitor		-0.4540542066	0.9631730318	0.13647586
	0.34899056	6.865888	IECprogenitor		0.3489905596	6.865888119	0.10930532
	10.191744	0.3172231	Tcell		10.19174385	0.3172231019	0
	-1.3183726	3.1098258	IECprogenitor		-1.318372607	3.10982585	0.1741805
	11.364595	6.790896	Myeloid		11.36459541	6.790895939	0
	-5.305997	11.483869	IEC		-5.305996895	11.4838686	0
	-1.0611898	11.976289	Goblet		-1.061189771	11.9762888	0
	13.760359	10.010603	Bcell		13.76035881	10.01060295	0
	3.5155044	-2.1486511	IECprogenitor		3.51550436	-2.148651123	0
	4.062504	5.0026197	IECprogenitor		4.062503815	5.002619743	0
	-2.6994565	12.050446	Goblet		-2.699456453	12.05044556	0.18562251
	13.376486	10.489569	Bcell		13.37648582	10.48956871	0
	15.159619	8.717842	Bcell		15.15961933	8.717842102	0
	3.252629	7.9725666	IECprogenitor		3.252629042	7.972566605	0
	-6.8226533	5.5748043	IEC		-6.822653294	5.574804306	0
	13.391093	1.2488084	Tcell		13.39109325	1.248808384	0
	-3.7869563	13.901173	Goblet		-3.78695631	13.90117264	0.5317819
	-0.3092293	11.705306	Goblet		-0.3092293143	11.70530605	0
	13.226976	11.345372	Bcell		13.22697639	11.3453722	0
	3.5296018	17.948334	Enteroendocrine		3.529601812	17.94833374	0
	3.3446379	2.9336166	IECprogenitor		3.344637871	2.933616638	0.17169112
	0.2504708	8.42993	IECprogenitor		0.2504707873	8.429929733	0.11156825
	13.806543	9.234891	Bcell		13.80654335	9.234890938	0
	-2.742241	15.333832	Goblet		-2.742240906	15.33383179	0
	12.538027	10.876854	Bcell		12.53802681	10.87685394	0
	15.2082205	8.765273	Bcell		15.20822048	8.765273094	0
	1.6539288	1.6973056	IECprogenitor		1.653928757	1.69730556	0
	13.25436	11.360121	Bcell		13.2543602	11.36012077	0
	-2.2936056	3.5179062	IEC		-2.293605566	3.517906189	0.25121146
	8.963165	8.60131	Bcell		8.963165283	8.601309776	0
	10.888808	1.0114527	Tcell		10.88880825	1.011452675	0
	2.5009003	8.075851	IECprogenitor		2.500900269	8.07585144	0.13178216
	9.7553625	-3.1918933	Tcell		9.755362511	-3.191893339	0
	-3.3358874	12.28488	Goblet		-3.335887432	12.28487968	0
	13.561656	0.5176657	Tcell		13.561656	0.5176656842	0
	-5.6873136	5.832128	IEC		-5.687313557	5.832128048	0.23087147
	12.158375	10.461938	Bcell		12.15837479	10.4619379	0
	10.364992	-2.3925617	Tcell		10.36499214	-2.392561674	0
	-0.9813939	0.7252103	IECprogenitor		-0.9813938737	0.725210309	0.1695641
	-0.8318312	7.087173	IECprogenitor		-0.8318312168	7.087172985	0.26607594
	11.384172	2.1483996	Tcell		11.38417244	2.148399591	0
	-3.2419	4.7792997	IEC		-3.241899967	4.779299736	0
	13.210137	9.240357	Bcell		13.21013737	9.240357399	0
	2.5006697	7.1886253	IECprogenitor		2.500669718	7.188625336	0.12996411
	9.520511	-2.904154	Tcell		9.520510674	-2.904154062	0
	-0.08561832	4.0921183	IECprogenitor		-0.08561831713	4.092118263	0.18528387
	13.282858	9.126217	Bcell		13.28285789	9.126216888	0
	-1.7370052	6.0586653	IEC		-1.737005234	6.058665276	0.18639044
	13.000908	10.094952	Bcell		13.0009079	10.09495163	0
	4.328558	2.4808502	IECprogenitor		4.328557968	2.48085022	0.12751196
	-3.76545	5.5800295	IEC		-3.765450001	5.580029488	0.13916975
	12.7612915	11.991348	Bcell		12.7612915	11.99134827	0
	9.848262	-1.5959576	Tcell		9.848261833	-1.595957637	0
	-2.1739783	3.6757774	IEC		-2.173978329	3.675777435	0.21429196
	8.3750515	11.427253	Myeloid		8.375051498	11.42725277	0
	0.9748727	1.8934972	IECprogenitor		0.9748727083	1.893497229	0
	12.491028	0.38720858	Tcell		12.49102783	0.387208581	0
	10.021728	3.0597544	Myeloid		10.02172756	3.059754372	0
	12.955278	0.44803414	Tcell		12.9552784	0.4480341375	0
	7.2502284	11.92723	Bcell		7.250228405	11.92722988	0
	-5.7644153	14.627892	IEC		-5.764415264	14.62789154	0
	10.414106	-0.5403151	Tcell		10.41410637	-0.5403150916	0
	3.7484374	0.014091779	IECprogenitor		3.748437405	0.01409177855	0
	-3.41548	2.4142902	IEC		-3.415479898	2.41429019	0.1683452
	13.675967	9.175343	Bcell		13.67596722	9.17534256	0
	-0.21575499	-0.25434914	IECprogenitor		-0.2157549858	-0.2543491423	0
	-0.2922501	2.1859183	IECprogenitor		-0.2922500968	2.185918331	0
	10.170944	-0.71678615	Tcell		10.17094421	-0.7167861462	0
	12.713961	12.082883	Bcell		12.71396065	12.08288288	0
	3.4232688	17.775604	Enteroendocrine		3.423268795	17.77560425	0
	4.191573	4.9944315	IECprogenitor		4.191573143	4.994431496	0
	2.7522101	-6.6572175	Tuft		2.75221014	-6.657217503	0
	7.676938	12.298434	Bcell		7.676938057	12.29843426	0
	2.8932164	8.921239	IECprogenitor		2.893216372	8.921238899	0.10420392
	-0.95893663	-0.73247254	IECprogenitor		-0.9589366317	-0.7324725389	0
	2.7740207	17.268225	Enteroendocrine		2.774020672	17.26822472	0
	10.611104	11.27814	Bcell		10.61110401	11.27814007	0
	3.152474	5.2635903	IECprogenitor		3.152473927	5.263590336	0
	13.701644	10.047825	Bcell		13.70164394	10.04782486	0
	12.29915	11.26414	Bcell		12.29915047	11.26414013	0
	4.1437454	2.964812	IECprogenitor		4.143745422	2.96481204	0.15223736
	10.216677	0.48996276	Tcell		10.21667671	0.4899627566	0
	2.0083122	6.989868	IECprogenitor		2.008312225	6.989868164	0.11069395
	11.503401	12.134637	Bcell		11.5034008	12.13463688	0
	1.3121121	6.3667817	IECprogenitor		1.312112093	6.366781712	0
	-2.517608	6.697148	IEC		-2.517607927	6.697147846	0.19982213
	13.165289	0.582349	Tcell		13.16528893	0.5823490024	0
	2.1863966	-2.6183512	IECprogenitor		2.186396599	-2.618351221	0.197415
	8.850075	11.790818	Bcell		8.850074768	11.79081821	0
	1.2124846	8.884499	IECprogenitor		1.212484598	8.884498596	0.11101943
	13.860021	9.705487	Bcell		13.86002064	9.705487251	0
	3.5611274	2.4753413	IECprogenitor		3.561127424	2.47534132	0
	-5.5809054	5.046492	IEC		-5.580905437	5.0464921	0.22863413
	2.0876546	-2.788177	IECprogenitor		2.087654591	-2.788177013	0.2641233
	-2.0567017	3.7198267	IEC		-2.05670166	3.719826698	0.20600475
	-3.608878	5.0100794	IEC		-3.608877897	5.010079384	0.16542818
	2.8838685	5.109403	IECprogenitor		2.883868456	5.109403133	0
	-0.17264931	11.261799	Goblet		-0.172649309	11.26179886	0
	-4.8180227	5.578727	IEC		-4.818022728	5.578726768	0.19780941
	10.758196	11.027164	Bcell		10.75819588	11.02716446	0
	2.2244005	0.084644094	IECprogenitor		2.22440052	0.08464409411	0.3358032
	13.811336	8.357039	Bcell		13.81133556	8.357039452	0
	12.051566	1.4630576	Tcell		12.05156612	1.463057637	0
	-0.7276435	-1.1860487	IECprogenitor		-0.7276434898	-1.186048746	0.16374756
	12.887448	10.772908	Bcell		12.88744831	10.77290821	0
	1.920815	8.499998	IECprogenitor		1.920814991	8.499998093	0.20351246
	11.666425	10.520136	Bcell		11.66642475	10.52013588	0
	13.5879	10.747949	Bcell		13.58790016	10.74794865	0
	9.374878	-0.883469	Tcell		9.37487793	-0.8834689856	0
	2.3214643	4.64586	IECprogenitor		2.3214643	4.645860195	0
	-3.756763	3.796693	IEC		-3.756762981	3.796693087	0.14923374
	3.4458284	-1.0668226	IECprogenitor		3.445828438	-1.066822648	0.16823182
	4.162376	2.6163986	IECprogenitor		4.162375927	2.616398573	0
	2.3699377	-3.1572635	IECprogenitor		2.369937658	-3.157263517	0.21914813
	12.783191	1.5456527	Tcell		12.78319073	1.545652747	0
	-0.28870612	11.23897	Goblet		-0.2887061238	11.2389698	0.19701242
	11.862059	10.341217	Bcell		11.86205864	10.34121704	0
	-5.8063664	11.300079	IEC		-5.806366444	11.30007935	0
	7.6637034	12.165047	Bcell		7.663703442	12.16504669	0
	7.716963	11.797421	Bcell		7.716962814	11.79742146	0
	3.287733	4.9282727	IECprogenitor		3.287733078	4.928272724	0
	4.236698	2.6754043	IECprogenitor		4.236698151	2.67540431	0.13494733
	0.33820826	-2.0436246	IECprogenitor		0.3382082582	-2.04362464	0.17442885
	0.15057057	-1.7312799	IECprogenitor		0.1505705714	-1.73127985	0.1368369
	11.827522	10.014864	Bcell		11.82752228	10.01486397	0
	11.859684	11.815493	Bcell		11.85968399	11.81549263	0
	-1.4082265	12.612037	Goblet		-1.40822649	12.61203671	0
	9.520585	-1.1360468	Tcell		9.52058506	-1.136046767	0
	-1.3923341	13.2841	Goblet		-1.392334104	13.28409958	0
	3.6137307	-6.0138683	Tuft		3.613730669	-6.013868332	0
	11.955924	2.0970895	Tcell		11.95592403	2.097089529	0
	12.989667	10.864728	Bcell		12.98966694	10.86472797	0
	1.8061823	5.8793325	IECprogenitor		1.806182265	5.879332542	0
	0.6114383	1737064	Goblet		0.6114382744	12.66549969	0
	4.5197024	6.5563016	IECprogenitor		4.519702435	6.556301594	0
	-2.2661948	3.9262862	IEC		-2.26619482	3.926286221	0.13344082
	12.072613	0.3776844	Tcell		12.07261276	0.3776844144	0
	2.6654375	5.139577	IECprogenitor		2.66543746	5.139576912	0
	4.192465	9.127095	IECprogenitor		4.192464828	9.127095222	0.15249282
	0.0013915545	17.091944	Enteroendocrine		0.001391554484	17.09194374	0
	-2.6631162	6.6897354	IEC		-2.663116217	6.689735413	0.23140636
	8.859126	8.477157	Bcell		8.859126091	8.477156639	0
	2.661151	5.246882	IECprogenitor		2.661150932	5.246881962	0
	13.378699	9.619676	Bcell		13.3786993	9.619675636	0
	11.362453	11.772159	Bcell		11.36245346	11.77215862	0
	-5.7353954	16.288944	IEC		-5.735395432	16.28894424	0
	10.008191	2.9081972	Myeloid		10.00819111	2.908197165	0
	3.6777065	3.2924635	IECprogenitor		3.67770648	3.292463541	0.22182438
	12.737475	11.172843	Bcell		12.7374754	11.17284298	0
	12.648065	12.103845	Bcell		12.64806461	12.10384464	0
	13.298262	11.408149	Bcell		13.29826164	11.40814877	0
	8.872289	8.360927	Bcell		8.872288704	8.360926628	0
	13.003339	10.708831	Bcell		13.00333881	10.70883083	0
	12.404923	11.941881	Bcell		12.40492344	11.94188118	0
	0.35416728	1.3390408	IECprogenitor		0.3541672826	1.339040756	0.1352942
	-1.3701378	12.609293	Goblet		-1.370137811	12.60929298	0
	13.868792	10.012323	Bcell		13.86879158	10.01232338	0
	13.285365	0.21645345	Tcell		13.2853651	0.2164534479	0
	13.374181	0.36112842	Tcell		13.37418079	0.3611284196	0
	2.9259279	0.46858722	IECprogenitor		2.925927877	0.4685872197	0
	1.7025028	5.428479	IECprogenitor		1.702502847	5.428479195	0.10643166
	12.255991	11.898672	Bcell		12.25599098	11.8986721	0
	13.542319	0.41201568	Tcell		13.5423193	0.4120156765	0
	13.551633	11.073221	Bcell		13.55163288	11.07322121	0
	0.17392239	11.75192	Goblet		0.1739223897	11.75191975	0
	12.478507	12.213831	Bcell		12.47850704	12.21383095	0
	12.627528	9.88359	Bcell		12.62752819	9.883589745	0
	12.149948	11.923414	Bcell		12.14994812	11.92341423	0
	8.952286	-2.6657708	Tcell		8.952285767	-2.665770769	0
	13.851146	10.671548	Bcell		13.85114574	10.67154789	0
	11.963092	11.058294	Bcell		11.96309185	11.0582943	0
	0.5833395	-2.1103175	IECprogenitor		0.5833395123	-2.110317469	0.38469237
	-7.6391044	5.2998095	IEC		-7.639104366	5.299809456	0
	-4.0719476	13.020979	Goblet		-4.071947575	13.02097893	0.23766264
	13.324383	0.8814837	Tcell		13.32438278	0.881483674	0
	12.046637	8.809481	Bcell		12.04663658	8.809480667	0
	13.544537	0.78890944	Tcell		13.54453659	0.7889094353	0
	-0.7039624	0.5980187	IECprogenitor		-0.7039623857	0.5980187058	0.14943078
	-5.7461557	6.215832	IEC		-5.746155739	6.215832233	0.11982632
	12.77014	10.198468	Bcell		12.77013969	10.19846821	0
	-3.3132896	3.651049	IEC		-3.313289642	3.651048899	0.15456383
	15.306673	8.485806	Bcell		15.30667305	8.485806465	0
	3.0642333	6.655198	IECprogenitor		3.064233303	6.655198097	0
	-0.48928928	17.31662	Enteroendocrine		-0.4892892838	17.31661987	0.28114435
	-3.4502966	4.1773734	IEC		-3.45029664	4.177373409	0.15781352
	11.473551	0.7533501	Tcell		11.4735508	0.7533500791	0
	10.6304865	10.059259	Bcell		10.63048649	10.05925941	0
	-4.0334954	1.7901318	IEC		-4.033495426	1.790131807	0.22610283
	15.491111	8.730815	Bcell		15.4911108	8.730814934	0
	-6.6384525	2.5682356	IEC		-6.63845253	2.568235636	0.90525234
	13.776189	0.3981049	Tcell		13.77618885	0.3981049061	0
	-3.6285162	14.162871	Goblet		-3.628516197	14.16287136	0
	10.383732	-2.7735991	Tcell		10.38373184	-2.773599148	0
	10.097636	-0.64878255	Tcell		10.09763622	-0.6487825513	0
	10.990143	1.8558528	Tcell		10.99014282	1.855852842	0
	9.372953	11.706293	Bcell		9.372953415	11.70629311	0
	11.832569	11.9253025	Bcell		11.83256912	11.92530251	0
	2.9364924	0.85957646	IECprogenitor		2.936492443	0.8595764637	0
	3.1566901	-1.7450384	IECprogenitor		3.156690121	-1.74503839	0.18769829
	12.281411	12.054109	Bcell		12.28141117	12.05410862	0
	11.521997	11.641468	Bcell		11.52199745	11.64146805	0
	4.145251	7.1866827	IECprogenitor		4.145250797	7.186682701	0.107529655
	11.993286	1.2466961	Tcell		11.99328613	1.246696115	0
	9.58405	1.3309673	Tcell		9.584050179	1.330967307	0
	2.3519974	2.8378718	IECprogenitor		2.351997375	2.83787179	0
	13.6507435	7.9814515	Bcell		13.65074348	7.981451511	0
	-3.326105	3.2798867	IEC		-3.326105118	3.279886723	0.18928146
	8.656579	1.409624	Tcell		8.656579018	1.409623981	0
	-1.762657	12.649555	Goblet		-1.762657046	12.64955521	0
	0.5089298	3.4916627	IECprogenitor		0.5089297891	3.491662741	0.11390967
	7.7981563	11.92313	Bcell		7.798156261	11.92313004	0
	3.425473	7.8912086	IECprogenitor		3.425472975	7.891208649	0
	14.1558485	8.182864	Bcell		14.1558485	8.182864189	0
	14.052865	8.079425	Bcell		14.05286503	8.079424858	0
	13.873272	8.615555	Bcell		13.87327194	8.61555481	0
	4.189064	-3.8638566	Tuft		4.189064026	-3.863856554	0
	9.128849	-0.73250467	Tcell		9.12884903	-0.7325046659	0
	4.076616	17.87896	Enteroendocrine		4.07661581	17.87895966	0
	4.0770144	-6.1732707	Tuft		4.077014446	-6.173270702	0
	-3.888197	12.677689	Goblet		-3.888196945	12.6776886	0.29412678
	-3.5520577	9.832645	IEC		-3.552057743	9.832645416	0
	0.33517677	1.570467	IECprogenitor		0.3351767659	1.570466995	0.10649019
	2.506452	-2.6120615	IECprogenitor		2.506452084	-2.612061501	0
	-6.4670672	14.376453	IEC		-6.467067242	14.3764534	0
	-3.3269694	2.4334607	IEC		-3.326969385	2.433460712	0.20966178
	7.8474956	12.005233	Bcell		7.847495556	12.00523281	0
	11.796078	11.433712	Bcell		11.79607773	11.43371201	0
	-6.524954	2.5982213	IEC		-6.524953842	2.598221302	0.2662894
	9.34359	-2.5438824	Tcell		9.343589783	-2.54388237	0
	4.120946	4.936686	IECprogenitor		4.12094593	4.936686039	0
	-4.125477	4.9112544	IEC		-4.125476837	4.911254406	0
	13.311637	9.208483	Bcell		13.31163692	9.208482742	0
	-2.1644416	6.1990986	IEC		-2.164441586	6.199098587	0.13544078
	9.426725	-1.4275041	Tcell		9.426725388	-1.427504063	0
	2.6197708	-1.8726071	IECprogenitor		2.619770765	-1.872607112	0.46085942
	8.708051	-2.3802998	Tcell		8.708050728	-2.380299807	0
	3.159393	8.814714	IECprogenitor		3.159393072	8.814714432	0.10755854
	1.3573446	-0.64197654	IECprogenitor		1.357344627	-0.6419765353	0.31148583
	-3.3365686	3.112118	IEC		-3.336568594	3.112118006	0.17664436
	15.052551	8.643561	Bcell		15.05255127	8.643561363	0
	1.199969	-2.0649693	IECprogenitor		1.199969053	-2.064969301	0
	-4.3492403	4.4308276	IEC		-4.349240303	4.430827618	0.1510565
	-2.7487762	5.631542	IEC		-2.748776197	5.631542206	0.70703423
	14.26657	8.56057	Bcell		14.26657009	8.560569763	0
	4.238074	6.491044	IECprogenitor		4.238073826	6.491044044	0.118480496
	8.953727	8.828627	Bcell		8.953726768	8.828626633	0
	11.206975	11.564011	Bcell		11.20697498	11.56401062	0
	3.7297518	-1.0239532	IECprogenitor		3.729751825	-1.023953199	0
	12.560404	11.803429	Bcell		12.56040382	11.80342865	0
	12.370374	9.972238	Bcell		12.37037373	9.972237587	0
	-5.26768	3.4751866	IEC		-5.267680168	3.475186586	0.3657079
	3.1929436	5.0334907	IECprogenitor		3.192943573	5.033490658	0
	7.6994715	11.6560335	Bcell		7.699471474	11.65603352	0
	-5.5036325	6.792733	IEC		-5.503632545	6.792733192	0.16276082
	-5.4027085	6.1300945	IEC		-5.40270853	6.130094528	0.1538541
	10.023088	-3.1395621	Tcell		10.02308846	-3.13956213	0
	-0.38881862	7.5968833	IECprogenitor		-0.3888186216	7.596883297	0.18027046
	10.7506895	12.467147	Bcell		10.75068951	12.46714687	0
	2.6309605	4.5675488	IECprogenitor		2.630960464	4.567548752	0
	-1.6875014	5.433746	IEC		-1.687501431	5.433745861	0.27394694
	-6.21282	6.1810684	IEC		-6.212820053	6.18106842	0.13737892
	3.629113	8.698617	IECprogenitor		3.629112959	8.698616982	0
	3.0908685	-0.9101725	IECprogenitor		3.090868473	-0.9101725221	0.24581978
	0.4444259	10.846642	Goblet		0.4444259107	10.84664154	0
	11.945632	1.3262279	Tcell		11.94563198	1.326227903	0
	-1.676587	12.546271	Goblet		-1.676586986	12.54627132	0
	0.97449756	15.936585	Enteroendocrine		0.9744975567	15.93658543	0
	3.2415535	-7.488846	Tuft		3.241553545	-7.488845825	0
	10.027572	12.32334	Bcell		10.02757168	12.32334042	0
	4.4094243	-0.61117953	IECprogenitor		4.409424305	-0.6111795306	0
	13.023183	11.036573	Bcell		13.02318287	11.03657341	0
	-0.49241474	11.683788	Goblet		-0.4924147427	11.6837883	0
	11.964714	472930	Bcell		11.96471405	11.31939983	0
	4.5511065	2.1779113	IECprogenitor		4.551106453	2.177911282	0
	0.54483634	7.242383	IECprogenitor		0.5448363423	7.242383003	0.106791355
	11.477373	5.5527635	Myeloid		11.47737312	5.552763462	0
	1.9697869	5.0321226	IECprogenitor		1.969786882	5.032122612	0
	-0.54386747	7.679433	IECprogenitor		-0.5438674688	7.679432869	0.23246893
	4.109281	4.8669853	IECprogenitor		4.109281063	4.866985321	0
	0.14815052	1.1807771	IECprogenitor		0.1481505185	1.180777073	0.12005159
	12.205638	12.26487	Bcell		12.20563793	12.26486969	0
	9.124023	11.457358	Bcell		9.124023438	11.45735836	0
	12.367492	10.628416	Bcell		12.36749172	10.62841606	0
	11.420581	11.354189	Bcell		11.42058086	11.35418892	0
	1.9492908	0.6347517	IECprogenitor		1.949290752	0.6347516775	0
	11.851389	2.505724	Tcell		11.85138893	2.505723953	0
	0.13024136	7.013641	IECprogenitor		0.1302413642	7.013640881	0.11048005
	-0.581099	17.326895	Enteroendocrine		-0.5810989738	17.32689476	0.23157208
	12.244154	6.4496155	Myeloid		12.24415398	6.449615479	0
	10.0950165	-2.274565	Tcell		10.09501648	-2.274564981	0
	9.683218	-1.0942919	Tcell		9.683218002	-1.094291925	0
	13.313626	9.486689	Bcell		13.31362629	9.486688614	0
	9.678035	-0.9307251	Tcell		9.678034782	-0.9307250977	0
	9.16077	8.52869	Bcell		9.160770416	8.528690338	0
	4.1982465	3.1208751	IECprogenitor		4.198246479	3.12087512	0
	13.107065	10.599443	Bcell		13.1070652	10.59944344	0
	-7.0642395	5.9262967	IEC		-7.064239502	5.926296711	0.1968053
	12.641593	11.406377	Bcell		12.64159298	11.40637684	0
	-1.5163215	4.973477	IEC		-1.51632154	4.973476887	0.15374367
	-5.1071587	3.3335316	IEC		-5.107158661	3.333531618	0.15221033
	4.028985	5.9309297	IECprogenitor		4.028985023	5.930929661	0
	1.5826486	10.375241	Goblet		1.582648635	10.37524128	0.18153456
	13.577213	11.19302	Bcell		13.57721329	11.19301987	0
	-2.879554	5.4431767	IEC		-2.879554033	5.443176746	0
	3.4521315	0.15260547	IECprogenitor		3.45213151	0.152605474	0
	1.9939417	1.0051315	IECprogenitor		1.993941665	1.005131483	0
	3.1864715	-6.7905064	Tuft		3.186471462	-6.790506363	0
	15.496795	8.826268	Bcell		15.4967947	8.826268196	0
	13.433164	9.54892	Bcell		13.43316364	9.548919678	0
	9.278021	8.819786	Bcell		9.278020859	8.819786072	0
	-4.6059628	4.618284	IEC		-4.605962753	4.618284225	0.10695496
	0.2319673	17.800022	Enteroendocrine		0.2319673002	17.80002213	0
	-2.9954562	5.568697	IEC		-2.995456219	5.568696976	0.22389072
	0.5626517	16.74851	Enteroendocrine		0.5626516938	16.74851036	0.36075813
	3.4026282	1.7241217	IECprogenitor		3.402628183	1.72412169	0.14772326
	9.969244	-0.8450746	Tcell		9.969244003	-0.845074594	0
	4.083919	7.198429	IECprogenitor		4.083919048	7.198429108	0.10150166
	11.889191	9.6328335	Bcell		11.88919067	9.632833481	0
	15.01402	9.828726	Bcell		15.01401997	9.828725815	0
	13.507389	1.7142389	Tcell		13.50738907	1.714238882	0
	0.12323861	10.69935	Goblet		0.1232386082	10.69935036	0.13079977
	4.2126455	-4.175935	Tuft		4.212645531	-4.175934792	0
	13.474348	0.6564744	Tcell		13.47434807	0.6564744115	0
	-2.218818	11.984653	Goblet		-2.218817949	11.98465347	0.2324719
	14.296018	9.041893	Bcell		14.29601765	9.041893005	0
	12.767372	11.742777	Bcell		12.76737213	11.74277687	0
	13.354159	10.364142	Bcell		13.35415936	10.36414242	0
	10.3535795	-2.9805894	Tcell		10.35357952	-2.98058939	0
	12.788184	11.777769	Bcell		12.78818417	11.77776909	0
	2.5473492	2.0837634	IECprogenitor		2.547349215	2.083763361	0
	15.287702	9.227928	Bcell		15.28770161	9.227928162	0
	11.0483465	0.38815022	Tcell		11.04834652	0.3881502151	0
	-5.644343	6.457256	IEC		-5.644342899	6.45725584	0.1388702
	-3.1716757	12.281192	Goblet		-3.171675682	12.28119183	0
	4.440671	0.5912613	IECprogenitor		4.440670967	0.5912613273	0.28276902
	-5.2543097	5.293763	IEC		-5.254309654	5.293763161	0.1304614
	13.306588	10.507983	Bcell		13.30658817	10.50798321	0
	13.804387	0.5179517	Tcell		13.80438709	0.5179517269	0
	-1.9009453	13.713455	Goblet		-1.900945306	13.7134552	0.27590874
	12.486971	8.783466	Bcell		12.4869709	8.783466339	0
	-0.23522408	6.1404457	IECprogenitor		-0.2352240831	6.140445709	0
	10.066179	-2.2270215	Tcell		10.06617928	-2.227021456	0
	0.16892965	-1.4239001	IECprogenitor		0.1689296514	-1.423900127	0.17302416
	12.762128	11.829122	Bcell		12.76212788	11.82912159	0
	3.9801078	7.235844	IECprogenitor		3.980107784	7.235844135	0
	-6.8804665	6.3299165	IEC		-6.880466461	6.329916477	0.12719576
	10.417016	11.968733	Bcell		10.41701603	11.96873283	0
	11.468168	8.960622	Bcell		11.46816826	8.960621834	0
	-5.263107	3.8268383	IEC		-5.263106823	3.826838255	0.2821542
	9.005288	8.383899	Bcell		9.005288124	8.383898735	0
	9.32369	-0.37352422	Tcell		9.323690414	-0.3735242188	0
	-5.6611853	2.4074755	IEC		-5.661185265	2.407475471	0.36517984
	12.211377	12.402872	Bcell		12.21137714	12.40287209	0
	-5.983263	4.234884	IEC		-5.983263016	4.234883785	0.17004988
	-5.320957	14.749467	IEC		-5.320957184	14.7494669	0
	12.377544	1.5561798	Tcell		12.3775444	1.556179762	0
	-1.2681704	1.1926837	IECprogenitor		-1.268170357	1.192683697	0
	-4.0878224	2.2372909	IEC		-4.087822437	2.237290859	0.15715599
	3.8751636	-5.283126	Tuft		3.875163555	-5.283125877	0
	14.234558	9.206608	Bcell		14.23455811	9.206607819	0
	12.536803	6.5908313	Myeloid		12.53680325	6.59083128	0
	9.245305	-2.8343406	Tcell		9.245305061	-2.834340572	0
	10.714593	11.440704	Bcell		10.71459293	11.44070435	0
	3.1882775	-0.15955977	IECprogenitor		3.188277483	-0.1595597714	0.15884182
	11.240519	11.969306	Bcell		11.24051857	11.96930599	0
	-0.098337784	8.549889	IEC		-0.09833778441	8.549888611	0.46813297
	9.769143	-2.8872335	Tcell		9.769143105	-2.887233496	0
	13.903709	9.148477	Bcell		13.90370941	9.148476601	0
	12.299844	6.3605742	Myeloid		12.29984379	6.360574245	0
	3.762743	3.7837021	IECprogenitor		3.762742996	3.783702135	0
	10.480978	-2.6284084	Tcell		10.48097801	-2.628408432	0
	2.7307014	-0.7383468	IECprogenitor		2.730701447	-0.7383468151	0.15301804
	12.464363	10.818277	Bcell		12.4643631	10.81827736	0
	3.160789	-0.19434306	IECprogenitor		3.160789013	-0.1943430603	0
	13.456506	7.9751964	Bcell		13.45650578	7.975196362	0
	12.753955	10.934424	Bcell		12.75395489	10.9344244	0
	-6.8040433	14.307371	IEC		-6.804043293	14.30737114	0
	9.624708	-0.25189248	Tcell		9.624708176	-0.2518924773	0
	12.186877	11.29106	Bcell		12.18687725	11.29106045	0
	-0.88061476	4.7210336	IEC		-0.8806147575	4.721033573	0.14543119
	-1.4652827	6.8517184	IECprogenitor		-1.465282679	6.851718426	0.17753382
	3.632387	9.513333	IECprogenitor		3.632386923	9.513333321	0.12832998
	-2.785871	11.984046	Goblet		-2.785871029	11.98404598	0.17210023
	2.735911	8.968939	IECprogenitor		2.735910892	8.968938828	0.0940341
	12.727498	1.890092	Tcell		12.72749805	1.890092015	0
	12.512128	0.35520288	Tcell		12.51212788	0.3552028835	0
	9.672212	-1.2527915	Tcell		9.672211647	-1.252791524	0
	12.461564	12.122063	Bcell		12.46156406	12.12206268	0
	-0.865091	0.2701742	IECprogenitor		-0.8650910258	0.2701742053	0
	13.475029	0.55847657	Tcell		13.47502899	0.5584765673	0
	-3.0323267	4.897143	IEC		-3.032326698	4.897142887	0
	9.166564	-0.98366076	Tcell		9.166563988	-0.9836607575	0
	-0.6964366	9498	IECprogenitor		-0.696436584	1.192600012	0
	14.890041	8.684589	Bcell		14.89004135	8.684589386	0
	2.8265007	8.428729	IECprogenitor		2.826500654	8.428729057	0.19923389
	-5.8242226	4.47372	IEC		-5.824222565	4.473720074	0.15022042
	4.993118	7.199791	IECprogenitor		4.993117809	7.199790955	0
	-2.7858043	11.734208	Goblet		-2.785804272	11.73420811	0
	13.88243	10.192454	Bcell		13.88243008	10.19245434	0
	11.013459	10.811958	Bcell		11.01345921	10.81195831	0
	4.6143517	6.4736094	IECprogenitor		4.614351749	6.473609447	0
	3.2989097	2.6211965	IECprogenitor		3.298909664	2.621196508	0
	12.384747	9.192941	Bcell		12.38474655	9.192940712	0
	10.346642	10.96025	Bcell		10.34664154	10.9602499	0
	13.181833	11.496537	Bcell		13.18183327	11.49653721	0
	4.1209307	2.7534478	IECprogenitor		4.120930672	2.753447771	0
	3.5410132	8.979806	IECprogenitor		3.541013241	8.979805946	0.13484421
	0.07941647	10.492008	Goblet		0.07941646874	10.49200821	0
	0.4367428	17.951525	Enteroendocrine		0.4367428124	17.95152473	0
	8.909543	11.18568	Bcell		8.909543037	11.18568039	0
	1.1420594	16.373003	Enteroendocrine		1.142059445	16.37300301	0
	3.5888414	4.7419906	IECprogenitor		3.588841438	4.741990566	0
	2.713892	-2.9955063	IECprogenitor		2.713891983	-2.995506287	0
	13.638107	8.045343	Bcell		13.6381073	8.045343399	0
	-3.5620162	16.50064	IEC		-3.562016249	16.50064087	0
	10.278102	10.584713	Bcell		10.27810192	10.58471298	0
	-5.356358	2.6707377	IEC		-5.356358051	2.670737743	0.18610677
	1.7140688	-1.6850193	IECprogenitor		1.71406877	-1.685019255	0.20116778
	-0.7447712	3.7734108	IECprogenitor		-0.7447711825	3.773410797	0.1997988
	12.188231	0.24057516	Tcell		12.18823147	0.2405751646	0
	-9.983906	6.1882024	IEC		-9.983905792	6.188202381	0
	0.95535374	2.071409	IECprogenitor		0.9553537369	2.071408987	0
	12.753048	11.407593	Bcell		12.75304794	11.40759277	0
	2.0519407	0.12611571	IECprogenitor		2.05194068	0.1261157095	0
	-0.025064567	6.8245173	IECprogenitor		-0.0250645671	6.82451725	0.12710416
	-1.7682216	13.660739	Goblet		-1.768221617	13.66073895	0
	2.6666982	4.957439	IECprogenitor		2.666698217	4.957438946	0
	-1.0855514	2.1926553	IECprogenitor		-1.085551381	2.192655325	0.13319793
	11.181668	11.983827	Bcell		11.18166828	11.98382664	0
	3.964377	-0.016617253	IECprogenitor		3.964376926	-0.01661725342	0.1850036
	15.3404875	9.020695	Bcell		15.34048748	9.020694733	0
	4.1792293	-6.0269623	Tuft		4.179229259	-6.02696228	0
	1.8811201	5.5586324	IECprogenitor		1.881120086	5.558632374	0.10849347
	12.330062	0.40377638	Tcell		12.33006191	0.4037763774	0
	13.208621	10.993355	Bcell		13.20862103	10.9933548	0
	-0.089258984	5.819307	IECprogenitor		-0.08925898373	5.81930685	0.15216784
	13.379805	0.7495881	Tcell		13.37980461	0.7495880723	0
	13.605187	9.496098	Bcell		13.60518742	9.496097565	0
	2.2471576	4.226148	IECprogenitor		2.247157574	4.226148129	0.16708784
	2.129601	-7.0977035	Tuft		2.129601002	-7.097703457	0
	-0.45180646	-0.07257143	IECprogenitor		-0.4518064559	-0.07257142663	0
	12.365105	10.604512	Bcell		12.36510468	10.60451221	0
	-0.07382936	12.397874	Goblet		-0.07382936031	12.39787388	0
	-4.089347	5.451033	IEC		-4.089346886	5.451033115	0.1385623
	10.744137	12.050365	Bcell		10.74413681	12.05036545	0
	-5.2807903	13.786352	IEC		-5.280790329	13.78635216	0
	-7.098941	5.8524985	IEC		-7.098940849	5.852498531	0.23523258
	7226-09-01	-0.30402392	Tcell		9.722599983	-0.3040239215	00:00:00
	2.022232	9.200805	IECprogenitor		2.022232056	9.20080471	0.15834062
	-3.8398275	16.537167	IEC		-3.839827538	16.5371666	0
	13.020914	1917099	Bcell		13.02091408	11.71479988	0
	2.6727924	9.93098	IECprogenitor		2.672792435	9.930979729	0.09090121
	9.967855	11.531809	Bcell		9.967855453	11.53180885	0
	2.0241368	9.178353	IECprogenitor		2.024136782	9.17835331	0.18512361
	-6.264845	6.764853	IEC		-6.264844894	6.764853001	0
	11.110878	1.6494937	Tcell		11.11087799	1.649493694	0
	12.021806	11.018121	Bcell		12.02180576	11.01812077	0
	0.45011377	-1.5499941	IECprogenitor		0.4501137733	-1.549994111	0
	4.2149577	6.1886005	IECprogenitor		4.214957714	6.18860054	0
	-2.8324025	15.270044	Goblet		-2.832402468	15.27004433	0
	1.6021051	7.3013115	IECprogenitor		1.602105141	7.301311493	0
	13.368739	1.3126147	Tcell		13.36873913	1.312614679	0
	13.015178	1.591341	Tcell		13.01517773	1.591341019	0
	-6.99766	5.6773334	IEC		-6.99766016	5.677333355	0.373513
	3.6262996	8.327393	IECprogenitor		3.62629962	8.327392578	0.12709878
	-4.2175455	1.7569326	IEC		-4.217545509	1.756932616	0.2474629
	4.1921124	5.041099	IECprogenitor		4.192112446	5.041099072	0
	9.347399	12.148795	Bcell		9.347398758	12.14879513	0
	13.46332	11.00273	Bcell		13.46331978	11.00273037	0
	2.3715746	8.180811	IECprogenitor		2.37157464	8.180810928	0.19264717
	-1.0633152	2.6546352	IECprogenitor		-1.063315153	2.654635191	0.27826166
	4.179662	8.767175	IECprogenitor		4.179662228	8.767174721	0.09850278
	7.1616473	11.978962	Bcell		7.16164732	11.97896194	0
	-2.6307168	5.4182363	IEC		-2.630716801	5.418236256	0
	0.66611046	0.37974423	IECprogenitor		0.666110456	0.3797442317	0
	9.725545	-1.0349253	Tcell		9.72554493	-1.034925342	0
	12.353205	6.826294	Myeloid		12.35320473	6.826293945	0
	4.064396	6.536614	IECprogenitor		4.064395905	6.536613941	0
	12.961346	10.3126135	Bcell		12.96134567	10.31261349	0
	12.388002	11.224307	Bcell		12.3880024	11.22430706	0
	-2.2598338	5.8369575	IEC		-2.259833813	5.836957455	0.20389356
	10.162603	0.016879026	Tcell		10.16260338	0.01687902585	0
	12.439833	11.513378	Bcell		12.43983269	11.51337814	0
	-4.015048	10.089872	IEC		-4.015048027	10.08987236	0
	12.361943	8.605146	Bcell		12.36194324	8.605146408	0
	0.86826813	3.1740696	IECprogenitor		0.8682681322	3.174069643	0.14925231
	4.1229606	6.347084	IECprogenitor		4.122960567	6.347084045	0.14163046
	-0.8400939	2.6255298	IECprogenitor		-0.8400939107	2.625529766	0.106493965
	11.266605	11.61316	Bcell		11.26660538	11.61316013	0
	10.220274	-1.0615289	Tcell		10.22027397	-1.061528921	0
	9.243109	1.8815459	Tcell		9.243108749	1.881545901	0
	-4.4446945	10.919896	IEC		-4.444694519	10.91989613	0.2065234
	8.884612	8.677535	Bcell		8.884612083	8.677535057	0
	-5.4626346	2.1557229	IEC		-5.462634563	2.155722857	0.1888757
	15.514399	8.769299	Bcell		15.51439857	8.769298553	0
	11.251216	6.059793	Myeloid		11.25121593	6.059792995	0
	9.996833	0.07683966	Tcell		9.996832848	0.07683966309	0
	1.6588813	1.9999671	IECprogenitor		1.658881307	1.999967098	0.17346476
	11.563389	5.7239966	Myeloid		11.56338882	5.723996639	0
	12.487403	1.0984713	Tcell		12.48740292	1.098471284	0
	3.1274831	4.0873966	IECprogenitor		3.12748313	4.087396622	0
	-4.4921293	5.741181	IEC		-4.492129326	5.741180897	0
	-5.2225733	6.526265	IEC		-5.22257328	6.526265144	0.16269016
	12.385405	11.738501	Bcell		12.38540459	11.7385006	0
	-1.7318319	5.8646235	IEC		-1.731831908	5.864623547	0.17709844
	11.806268	10.458731	Bcell		11.80626774	10.4587307	0
	13.310536	10.471262	Bcell		13.31053638	10.47126198	0
	1.2842035	-0.3092752	IECprogenitor		1.284203529	-0.3092752099	0
	1.4217684	5.449553	IECprogenitor		1.421768427	5.449553013	0
	-0.124036945	12.013382	Goblet		-0.1240369454	12.01338196	0
	11.978408	10.751404	Bcell		11.97840786	10.75140381	0
	4.452138	6.474015	IECprogenitor		4.452137947	6.474015236	0.10658849
	11.731097	12.007919	Bcell		11.73109722	12.00791931	0
	7.4997525	12.027655	Bcell		7.499752522	12.02765465	0
	14.045533	9.711438	Bcell		14.04553318	9.711438179	0
	-2.0555289	12.161105	Goblet		-2.055528879	12.16110516	0
	11.289306	6.2180915	Myeloid		11.28930569	6.218091488	0
	4.3836775	3.2832718	IECprogenitor		4.383677483	3.28327179	0
	9.43263	-0.54050106	Tcell		9.432629585	-0.5405010581	0
	0.18120483	18.152195	Enteroendocrine		0.1812048256	18.15219498	0.5384671
	9.961761	-0.33512518	Tcell		9.961761475	-0.3351251781	0
	14.131244	9.26738	Bcell		14.13124371	9.267379761	0
	13.725376	1.5367585	Tcell		13.72537613	1.536758542	0
	13.04989	1.540892	Tcell		13.04988956	1.540892005	0
	10.971894	0.902308	Tcell		10.97189426	0.9023079872	0
	4.1877427	17.638645	Enteroendocrine		4.18774271	17.63864517	0
	0.7003976	-1.3488915	IECprogenitor		0.7003976107	-1.348891497	0.16938685
	11.532371	1.8922974	Tcell		11.53237057	1.892297387	0
	13.258222	8.181319	Bcell		13.25822163	8.181319237	0
	9.058569	11.782025	Bcell		9.058568954	11.78202534	0
	13.438664	9.104071	Bcell		13.43866444	9.104070663	0
	2.7740695	6.612378	IECprogenitor		2.774069548	6.61237812	0
	0.29611963	1.4635823	IECprogenitor		0.2961196303	1.463582277	0
	8.501496	-1.51149	Tcell		8.501496315	-1.511489987	0
	3.3590086	-0.12034111	IECprogenitor		3.359008551	-0.1203411072	0
	8.447832	-1.3812678	Tcell		8.447832108	-1.381267786	0
	1.4363648	-0.27977225	IECprogenitor		1.43636477	-0.2797722518	0
	13.020141	11.366014	Bcell		13.02014065	11.36601353	0
	-1.4988261	5.91657	IEC		-1.498826146	5.916570187	0.14056528
	-0.25017723	0.07935307	IECprogenitor		-0.2501772344	0.07935307175	0.14081271
	7.940968	11.816912	Bcell		7.940968037	11.8169117	0
	2.0358875	4.201854	IECprogenitor		2.03588748	4.201854229	0
	-4.678201	2.8209107	IEC		-4.678201199	2.820910692	0.16283596
	-0.03305392	7.76135	IECprogenitor		-0.03305391967	7.761350155	0.18362884
	12.424506	12.285251	Bcell		12.42450619	12.28525066	0
	-2.0031197	11.557931	Goblet		-2.003119707	11.55793095	0.17210516
	13.496634	8.7105465	Bcell		13.49663353	8.710546494	0
	1.9452885	-6.4318824	Tuft		1.945288539	-6.431882381	0
	2.7182004	-0.57095873	IECprogenitor		2.718200445	-0.5709587336	0.22445755
	12.615997	1.82516	Tcell		12.61599731	1.825160027	0
	11.879306	1.0563412	Tcell		11.87930584	1.056341171	0
	3.0061946	-0.8026535	IECprogenitor		3.006194592	-0.8026534915	0
	8.365238	12.309896	Bcell		8.36523819	12.30989647	0
	1.6973703	6.444705	IECprogenitor		1.697370291	6.444705009	0.15677801
	12.219306	11.570707	Bcell		12.21930599	11.57070732	0
	1.4548123	0.02820091	IECprogenitor		1.454812288	0.0282009095	0
	2.1220224	0.54116136	IECprogenitor		2.12202239	0.5411613584	0
	3.1066475	4.603108	IECprogenitor		3.106647491	4.603107929	0
	11.513251	5.7342463	Myeloid		11.5132513	5.734246254	0
	9.1968155	8.533	Bcell		9.196815491	8.532999992	0
	-0.5761837	12.557254	Goblet		-0.5761836767	12.55725384	0
	2.560891	9.255043	IECprogenitor		2.560890913	9.25504303	0.11465592
	10.644857	10.580733	Bcell		10.64485741	10.5807333	0
	3.142554	-2.1246233	IECprogenitor		3.142554045	-2.124623299	0.27426144
	3.4031613	5.133262	IECprogenitor		3.403161287	5.133262157	0
	2.644276	-1.7854887	IECprogenitor		2.644275904	-1.785488725	0
	9.341011	-0.45144072	Tcell		9.341011047	-0.4514407218	0
	7.084768	12.126465	Bcell		7.084767818	12.12646484	0
	1.3751862	16.398392	Enteroendocrine		1.375186205	16.39839172	0
	8.780306	-1.2240824	Tcell		8.780305862	-1.224082351	0
	12.435706	6.4249964	Myeloid		12.43570614	6.424996376	0
	12.385022	6.410585	Myeloid		12.38502216	6.410584927	0
	9.863902	12.060747	Bcell		9.863902092	12.06074715	0
	12.621245	10.65759	Bcell		12.62124538	10.65758991	0
	9.956096	-2.0171237	Tcell		9.956095695	-2.017123699	0
	-4.318433	1.9668174	IEC		-4.318432808	1.966817379	0.28455502
	13.47369	0.6618152	Tcell		13.47369003	0.6618152261	0
	3.2881763	-2.1660082	IECprogenitor		3.288176298	-2.166008234	0.19045472
	13.120329	11.781843	Bcell		13.1203289	11.78184319	0
	10.244043	11.706679	Bcell		10.24404335	11.70667934	0
	11.353814	2.1274092	Tcell		11.35381413	2.12740922	0
	-9.71303	5.552395	IEC		-9.713029861	5.552394867	0.3685773
	11.164916	0.9300624	Tcell		11.16491604	0.9300624132	0
	10.927094	-2.1149378	Tcell		10.92709446	-2.114937782	0
	8.5588255	1.5957688	Tcell		8.558825493	1.595768809	0
	4.1687846	9.128015	IECprogenitor		4.168784618	9.128014565	0
	2.881473	1.5720848	IECprogenitor		2.881473064	1.572084785	0.13384861
	12.201216	12.139746	Bcell		12.20121574	12.13974571	0
	2.7779214	-1.4855202	IECprogenitor		2.777921438	-1.485520244	0.19100118
	13.549858	0.6167377	Tcell		13.54985809	0.6167377234	0
	9.467398	-1.2577426	Tcell		9.46739769	-1.257742643	0
	12.6117935	1.8487129	Tcell		12.61179352	1.848712921	0
	12.825597	10.548435	Bcell		12.82559681	10.54843521	0
	10.971343	10.650586	Bcell		10.97134304	10.65058613	0
	-5.6162543	6.232151	IEC		-5.61625433	6.232151031	0.2739909
	-1.313133	0.5008617	IECprogenitor		-1.313133001	0.5008617043	0
	-3.6628697	4.7646756	IEC		-3.662869692	4.764675617	0
	-3.6503904	3.7880116	IEC		-3.650390387	3.788011551	0.2574326
	2.3870223	-6.830162	Tuft		2.387022257	-6.830162048	0
	-3.5500703	13.635733	Goblet		-3.550070286	13.63573265	0
	-6.29066	4.8702807	IEC		-6.290659904	4.870280743	0.33190954
	13.006015	9.757095	Bcell		13.00601482	9.757095337	0
	12.499126	1.1891984	Tcell		12.49912643	1.189198375	0
	2.9019063	-1.342792	IECprogenitor		2.901906252	-1.342792034	0.34680018
	11.43761	0.06849652	Tcell		11.43760967	0.06849651784	0
	4.466232	3.0296838	IECprogenitor		4.466231823	3.029683828	0.17133291
	8.197122	12.1357765	Bcell		8.19712162	12.13577652	0
	-4.293469	1908514	IEC		-4.293468952	5.712500095	0.15093106
	11.848447	11.282582	Bcell		11.84844685	11.28258228	0
	-5.022925	5.7420955	IEC		-5.0229249	5.74209547	0.24560273
	13.710266	10.8254175	Bcell		13.71026611	10.82541752	0
	12.963957	1.7690016	Tcell		12.96395683	1.769001603	0
	8.674269	12.241397	Bcell		8.674268723	12.2413969	0
	-0.8646317	3.6880372	IECprogenitor		-0.8646317124	3.688037157	0.20963609
	3.4504714	0.27877617	IECprogenitor		3.450471401	0.2787761688	0
	-5.41686	2.3998876	IEC		-5.416860104	2.399887562	0.2697343
	4.1569505	17.664572	Enteroendocrine		4.156950474	17.66457176	0
	9.38755	-0.9672576	Tcell		9.387550354	-0.9672576189	0
	1.7141267	7.2168684	IECprogenitor		1.714126706	7.216868401	0.12648803
	4.4027176	8.54114	IECprogenitor		4.40271759	8.541139603	0.1465217
	13.367223	11.160858	Bcell		13.36722279	11.16085815	0
	0.8220951	16.914745	Enteroendocrine		0.8220950961	16.91474533	0
	12.944708	12.033459	Bcell		12.94470787	12.03345871	0
	0.62786907	2.1532469	IECprogenitor		0.6278690696	2.15324688	0
	9.086197	8.382297	Bcell		9.086196899	8.382296562	0
	5.087903	9.505557	IECprogenitor		5.087903023	9.50555706	0.11805407
	9.762824	-0.12773743	Tcell		9.762824059	-0.1277374327	0
	-7.6205254	6.298825	IEC		-7.62052536	6.298824787	0.3286068
	14.811454	10.351916	Bcell		14.81145382	10.35191631	0
	2.5618677	5.2737346	IECprogenitor		2.561867714	5.27373457	0
	13.2149515	9.498979	Bcell		13.21495152	9.498978615	0
	12.4201145	0.17199886	Tcell		12.42011452	0.1719988585	0
	-1.0455807	10.155351	IEC		-1.045580745	10.15535069	0.2006892
	3.9925158	-6.0488253	Tuft		3.992515802	-6.048825264	0
	-2.7109578	3.4768858	IEC		-2.710957766	3.476885796	0
	11.253104	12.175174	Bcell		11.25310421	12.17517376	0
	13.407216	10.233396	Bcell		13.40721607	10.23339558	0
	10.329656	-0.16654125	Tcell		10.32965565	-0.1665412486	0
	-6.81636	5.628269	IEC		-6.816359997	5.628269196	0.10922379
	12.473316	11.9229555	Bcell		12.47331619	11.92295551	0
	3.718447	18.196001	Enteroendocrine		3.71844697	18.19600105	0
	13.583457	10.558974	Bcell		13.58345699	10.55897427	0
	13.72506	1.5715632	Tcell		13.72506046	1.571563244	0
	4.589394	0.91422915	IECprogenitor		4.589394093	0.9142291546	0
	0.6848921	1.6255087	IECprogenitor		0.684892118	1.625508666	0
	7.537501	12.2117815	Bcell		7.537500858	12.2117815	0
	9.03812	-1.0990378	Tcell		9.03812027	-1.099037766	0
	12.551014	11.893386	Bcell		12.55101395	11.89338589	0
	10.643389	-1.8660522	Tcell		10.64338875	-1.866052151	0
	3.0302505	1.3281751	IECprogenitor		3.030250549	1.328175068	0
	13.562517	9.490052	Bcell		13.56251717	9.490052223	0
	13.520979	10.989176	Bcell		13.52097893	10.9891758	0
	-0.26869625	7.5789456	IECprogenitor		-0.2686962485	7.578945637	0.1361847
	-5.838084	14.535618	IEC		-5.838084221	14.53561783	0
	12.862144	1.6235471	Tcell		12.86214447	1.623547077	0
	-0.5811807	17.315588	Enteroendocrine		-0.5811806917	17.315588	0.40314898
	7.4353523	12.297118	Bcell		7.435352325	12.29711819	0
	3.0002494	8.1351	IECprogenitor		3.000249386	8.135100365	0
	0.17579281	-0.31615946	IECprogenitor		0.1757928133	-0.316159457	0
	11.816257	12.515458	Bcell		11.81625748	12.51545811	0
	11.347023	2.2716343	Tcell		11.34702301	2.27163434	0
	0.34890187	1.5686438	IECprogenitor		0.3489018679	1.568643808	0
	-1.0361468	-0.027033776	IECprogenitor		-1.03614676	-0.02703377604	0
	5.3678703	6.6929445	IECprogenitor		5.367870331	6.692944527	0.12895316
	13.404481	9.835752	Bcell		13.40448093	9.835751534	0
	2.991011	-7.019695	Tuft		2.991010904	-7.019694805	0.17757063
	10.780188	11.305448	Bcell		10.78018761	11.30544758	0
	11.752561	11.910848	Bcell		11.75256062	11.91084766	0
	7.7515416	11.743954	Bcell		7.751541615	11.7439537	0
	-2.7749844	2.523248	IEC		-2.77498436	2.523247957	0.15486316
	2.6690922	4.285616	IECprogenitor		2.669092178	4.285615921	0.25988433
	13.367343	10.656467	Bcell		13.36734295	10.65646744	0
	-4.573308	2.9070318	IEC		-4.573307991	2.907031775	0.15034467
	2.3392339	1.6850808	IECprogenitor		2.339233875	1.685080767	0
	12.583128	10.403575	Bcell		12.58312798	10.40357494	0
	13.194718	9.022603	Bcell		13.19471836	9.022603035	0
	-2.5237436	9.947311	IEC		-2.523743629	9.947311401	0.27640045
	2.673895	0.5908973	IECprogenitor		2.673894882	0.5908973217	0
	4.5716586	6.629396	IECprogenitor		4.571658611	6.629395962	0
	-4.132448	13.4291115	Goblet		-4.132448196	13.42911148	0.22065894
	1.2841287	0.7697417	IECprogenitor		1.284128666	0.769741714	0.18403769
	-3.6129355	10.079931	IEC		-3.612935543	10.07993126	0
	8.539524	1.5468829	Tcell		8.539524078	1.546882868	0
	13.874305	9.769155	Bcell		13.87430477	9.769154549	0
	10.907825	9.819059	Bcell		10.90782547	9.819059372	0
	12.751529	10.853878	Bcell		12.75152874	10.85387802	0
	1.8752227	-0.34829813	IECprogenitor		1.875222683	-0.3482981324	0.1775864
	13.210571	10.915969	Bcell		13.21057129	10.91596889	0
	1.6495034	1.509713	IECprogenitor		1.64950335	1.509713054	0
	12.644499	10.098101	Bcell		12.64449883	10.09810066	0
	1.9789215	1.1124487	IECprogenitor		1.978921533	1.112448692	0.1252317
	12.641072	11.705444	Bcell		12.64107227	11.70544434	0
	13.852923	0.6243216	Tcell		13.85292339	0.6243215799	0
	-3.4424446	12.103675	Goblet		-3.442444563	12.10367489	0.1872291
	2.9037192	8.497009	IECprogenitor		2.903719187	8.497009277	0.10880414
	11.111606	1.8622866	Tcell		11.11160564	1.862286568	0
	-5.734568	4.041903	IEC		-5.734568119	4.041903019	0.25373328
	12.757055	11.037933	Bcell		12.75705528	11.03793335	0
	2.8066857	7.7956686	IECprogenitor		2.806685686	7.795668602	0.10380936
	12.652715	11.312711	Bcell		12.65271473	11.31271076	0
	1.3235581	3.537028	IECprogenitor		1.323558092	3.537028074	0
	13.657201	10.882528	Bcell		13.65720081	10.88252831	0
	2.6889055	9.243195	IECprogenitor		2.688905478	9.24319458	0
	-3.8405955	2.4202752	IEC		-3.840595484	2.420275211	0.19070327
	2.3955786	5.0695515	IECprogenitor		2.395578623	5.069551468	0
	9.829152	12.2867155	Bcell		9.829152107	12.28671551	0
	13.010179	9.334759	Bcell		13.01017857	9.334758759	0
	0.08302328	8.170093	IECprogenitor		0.08302327991	8.170092583	0.13788089
	9.692807	-2.846755	Tcell		9.692807198	-2.846755028	0
	13.722478	9.759011	Bcell		13.72247791	9.759011269	0
	14.693646	8.557598	Bcell		14.69364643	8.557598114	0
	2.886759	-0.23946537	IECprogenitor		2.886759043	-0.2394653708	0
	9.402895	11.880723	Bcell		9.402894974	11.880723	0
	12.552477	11.615725	Bcell		12.55247688	11.61572456	0
	13.39256	0.6217327	Tcell		13.39256001	0.6217327118	0
	15.052139	8.622108	Bcell		15.05213928	8.622108459	0
	13.729715	0.37144297	Tcell		13.72971535	0.3714429736	0
	4.152896	-4.3659797	Tuft		4.152895927	-4.365979671	0
	13.607357	11.230867	Bcell		13.60735703	11.23086739	0
	11.144844	-0.56916434	Tcell		11.14484406	-0.5691643357	0
	0.588446	0.59887457	IECprogenitor		0.5884460211	0.5988745689	0
	11.683826	2.4507196	Tcell		11.68382645	2.450719595	0
	13.881488	1.3469745	Tcell		13.88148785	1.346974492	0
	1.605281	5.851348	IECprogenitor		1.605280995	5.851347923	0
	3.791643	-6.675878	Tuft		3.791642904	-6.675878048	0
	7.7473793	12.271078	Bcell		7.747379303	12.27107811	0
	9.876185	0.083664395	Tcell		9.876185417	0.08366439492	0
	2.9616299	15.881931	Enteroendocrine		2.961629868	15.8819313	0
	-2.4753797	4.671633	IECprogenitor		-2.475379705	4.671632767	0
	1.7565109	7.5324197	IECprogenitor		1.756510854	7.532419682	0.09585026
	2.070878	-1.5134526	IECprogenitor		2.070878029	-1.513452649	0
	2.9570777	-2.7794857	IECprogenitor		2.957077742	-2.779485703	0.30019522
	13.0900755	11.633362	Bcell		13.09007549	11.63336182	0
	-3.9262888	6.386314	IEC		-3.926288843	6.386313915	0.23897302
	11.4299555	0.1192344	Tcell		11.42995548	0.119234398	0
	3.6556075	7.6177106	IECprogenitor		3.655607462	7.61771059	0
	2.082798	-1.7613201	IECprogenitor		2.082798004	-1.761320114	0.18317139
	1.6198815	-0.43651998	IECprogenitor		1.619881511	-0.4365199804	0
	2.8724892	6.024739	IECprogenitor		2.872489214	6.024738789	0.23906855
	-5.5067673	14.448749	IEC		-5.506767273	14.44874859	0
	0.6609857	-0.89700496	IECprogenitor		0.6609857082	-0.897004962	0
	-1.6708062	5.490772	IEC		-1.67080617	5.49077177	0.12663215
	-0.7961299	0.083502434	IECprogenitor		-0.7961298823	0.08350243419	0
	13.327581	10.247028	Bcell		13.32758141	10.24702835	0
	14.514188	8.738247	Bcell		14.51418781	8.738246918	0
	4.814486	6.4524503	IECprogenitor		4.814486027	6.452450275	0
	-7.6482463	6.1843367	IEC		-7.648246288	6.184336662	0.3131111
	-4.8103714	6.2105985	IEC		-4.810371399	6.210598469	0.17241701
	4.478778	4.8984866	IECprogenitor		4.478777885	4.898486614	0
	10.247615	5.6996336	Myeloid		10.24761486	5.699633598	0
	-0.0396018	5.2091923	IECprogenitor		-0.0396017991	5.209192276	0
	1.4327928	-7.2804575	Tuft		1.432792783	-7.280457497	0
	12.468587	6.414946	Myeloid		12.46858692	6.414946079	0
	3.025314	-1.904345	IECprogenitor		3.025314093	-1.904345036	0
	13.430444	11.310741	Bcell		13.43044376	11.31074142	0
	-1.9931517	4.1692038	IEC		-1.993151665	4.169203758	0.15550563
	-0.26369905	11.613238	Goblet		-0.2636990547	11.61323833	0
	4.3424745	9.760315	IECprogenitor		4.342474461	9.760314941	0.095868625
	11.059066	-0.29881755	Tcell		11.05906582	-0.2988175452	0
	0.16049288	18.316113	Enteroendocrine		0.1604928821	18.31611252	0.436907
	-3.182369	6.3824887	IEC		-3.182368994	6.382488728	0
	12.930612	1.2301657	Tcell		12.93061161	1.23016572	0
	11.369543	9.879257	Bcell		11.36954308	9.879257202	0
	12.15673	9.3306055	Bcell		12.1567297	9.330605507	0
	7.735622	11.92103	Bcell		7.735621929	11.92103004	0
	12.730386	11.162901	Bcell		12.73038578	11.16290092	0
	1.7343832	10.624101	Goblet		1.734383225	10.62410069	0.092162326
	-3.986006	16.398876	IEC		-3.986006021	16.39887619	0
	11.603519	11.280476	Bcell		11.60351944	11.28047562	0
	8.22122	11.950057	Bcell		8.221220016	11.95005703	0
	0.32027072	-1.0799631	IECprogenitor		0.3202707171	-1.079963088	0.20145197
	-3.474012	5.2964406	IEC		-3.474011898	5.296440601	0.1751526
	-2.845211	15.385315	Goblet		-2.845211029	15.38531494	0
	13.17674	8.394408	Bcell		13.17673969	8.394408226	0
	1.5284661	0.53015685	IECprogenitor		1.528466105	0.5301568508	0.12620342
	13.099377	10.837364	Bcell		13.09937668	10.8373642	0
	0.4206327	8.492662	IECprogenitor		0.4206326902	8.49266243	0.18829699
	9.994568	0.11449926	Tcell		9.994567871	0.1144992635	0
	9.8309555	-2.0797496	Tcell		9.830955505	-2.079749584	0
	12.594122	12.206019	Bcell		12.59412193	12.2060194	0
	-3.1936417	14.5945635	Goblet		-3.193641663	14.59456348	0
	9.307645	8.677765	Bcell		9.307644844	8.677764893	0
	3.9321592	-0.04818712	IECprogenitor		3.932159185	-0.04818712175	0
	-6.0153084	2.44575	IEC		-6.01530838	2.445749998	0.28481978
	4.1176596	10.132561	IECprogenitor		4.117659569	10.13256073	0.11479185
	0.8161975	-2.4974163	IECprogenitor		0.8161975145	-2.497416258	0
	1.491504	3.507621	IECprogenitor		1.491503954	3.50762105	0.15464753
	9.680628	-3.0572052	Tcell		9.680627823	-3.0572052	0
	4.4951854	1.7206064	IECprogenitor		4.495185375	1.720606446	0
	10.562601	1.2751582	Tcell		10.56260109	1.275158167	0
	0.9430115	3.0997183	IECprogenitor		0.9430115223	3.099718332	0
	13.907754	1.1039565	Tcell		13.90775394	1.103956461	0
	11.357778	11.662948	Bcell		11.3577776	11.66294765	0
	14.816429	8.416604	Bcell		14.81642914	8.416604042	0
	11.139376	11.322246	Bcell		11.13937569	11.3222456	0
	2.8781233	-1.2100388	IECprogenitor		2.878123283	-1.210038781	0
	-0.59218395	11.148981	Goblet		-0.5921839476	11.14898109	0
	11.862095	8.883956	Bcell		11.86209488	8.883955956	0
	-7.560901	5.5020123	IEC		-7.560901165	5.502012253	0.15594232
	3.5609393	8.684895	IECprogenitor		3.560939312	8.684894562	0.14704609
	2.805945	9.106023	IECprogenitor		2.80594492	9.106022835	0
	11.402315	11.76443	Bcell		11.40231514	11.76443005	0
	14.298887	9.096451	Bcell		14.29888725	9.096450806	0
	13.564363	9.087073	Bcell		13.56436253	9.087073326	0
	1.8365259	5.2708263	IECprogenitor		1.836525917	5.27082634	0
	-4.680517	5.565551	IEC		-4.680517197	5.565550804	0.23339246
	7.263381	12.344862	Bcell		7.263381004	12.34486198	0
	3.1635292	-1.109374	IECprogenitor		3.163529158	-1.109374046	0
	7.2246966	12.138139	Bcell		7.224696636	12.13813877	0
	-5.15851	5.2708364	IEC		-5.158510208	5.270836353	0.18596527
	9.232558	-0.681486	Tcell		9.23255825	-0.6814860106	0
	13.7705555	1.3511473	Tcell		13.7705555	1.351147294	0
	1.1350698	-0.006271966	IECprogenitor		1.135069847	-0.006271965802	0
	11.503015	5.7370696	Myeloid		11.50301456	5.737069607	0
	12.967973	11.767164	Bcell		12.96797276	11.76716423	0
	8.746305	-1.5753273	Tcell		8.746305466	-1.575327277	0
	-6.138163	16.14156	IEC		-6.13816309	16.1415596	0
	-6.6869326	2.971803	IEC		-6.686932564	2.97180295	0
	2.6917353	-1.7706006	IECprogenitor		2.691735268	-1.770600557	0
	13.136736	9.196648	Bcell		13.13673592	9.196647644	0
	-2.7765498	4.4813275	IEC		-2.776549816	4.481327534	0.103843465
	12.831541	1.8407542	Tcell		12.83154106	1.840754151	0
	0.07680519	12.916045	Goblet		0.07680518925	12.91604519	0
	4.895158	8.277913	IECprogenitor		4.895157814	8.277913094	0.095338926
	12.186441	12.237278	Bcell		12.18644142	12.23727798	0
	14.914255	10.220065	Bcell		14.91425514	10.22006512	0
	11.31107	2.33421	Tcell		11.31107044	2.334209919	0
	13.421715	1.648053	Tcell		13.42171478	1.64805305	0
	9.333016	9.104981	Bcell		9.333016396	9.104981422	0
	2.4390652	-1.6169373	IECprogenitor		2.439065218	-1.61693728	0.1654647
	3.7585323	17.738386	Enteroendocrine		3.758532286	17.73838615	0
	10.521188	-0.38899156	Tcell		10.52118778	-0.3889915645	0
	-6.795163	6.8022637	IEC		-6.795163155	6.802263737	0
	4.080441	-6.3976874	Tuft		4.080440998	-6.397687435	0
	8.801839	1.770988	Tcell		8.801838875	1.770987988	0
	2.905698	18.582455	Enteroendocrine		2.905698061	18.58245468	0
	2.6562521	1.0544752	IECprogenitor		2.656252146	1.054475188	0
	1.7830648	11.372863	Goblet		1.783064842	11.37286282	0.13408488
	8.09819	12.359828	Bcell		8.098190308	12.359828	0
	1.0877876	15.856436	Enteroendocrine		1.087787628	15.85643578	0
	13.467142	0.43556425	Tcell		13.46714211	0.4355642498	0
	2.6288102	-0.26840326	IECprogenitor		2.628810167	-0.2684032619	0
	12.169966	11.37087	Bcell		12.16996574	11.37086964	0
	10.233529	-0.2197595	Tcell		10.23352909	-0.2197594941	0
	12.261063	6.372847	Myeloid		12.26106262	6.37284708	0
	-6.994376	14.224484	IEC		-6.994376183	14.22448444	0
	3.424491	9.118302	IECprogenitor		3.424490929	9.118302345	0.13625583
	13.618375	1.6457585	Tcell		13.61837482	1.64575851	0
	-6.355865	15.894538	IEC		-6.355865002	15.89453793	0
	2.8737931	5.1096444	IECprogenitor		2.873793125	5.109644413	0
	3.1044002	5.0385394	IECprogenitor		3.104400158	5.03853941	0
	12.637832	10.731822	Bcell		12.63783169	10.73182201	0
	-1.2206742	12.192874	Goblet		-1.220674157	12.19287395	0
	14.819108	10.259798	Bcell		14.81910801	10.25979805	0
	3.9639328	-6.804306	Tuft		3.963932753	-6.80430603	0
	13.031283	9.935384	Bcell		13.03128338	9.935383797	0
	13.444203	9.185069	Bcell		13.44420338	9.185069084	0
	11.154983	9.783177	Bcell		11.15498257	9.783177376	0
	10.631186	-2.6093721	Tcell		10.63118553	-2.609372139	0
	0.07432058	1.6867568	IECprogenitor		0.07432057709	1.686756849	0.10839358
	4.5538325	7.320561	IECprogenitor		4.553832531	7.320560932	0.10366417
	0.64907324	11.378079	Goblet		0.6490732431	11.37807941	0
	1.7844751	8.887802	IECprogenitor		1.784475088	8.887802124	0.15730438
	-3.0871415	11.924186	Goblet		-3.087141514	11.92418575	0.1489484
	11.618776	12.444336	Bcell		11.61877632	12.44433594	0
	3.249331	-7.489319	Tuft		3.249330997	-7.489318848	0
	-2.5445597	6.362714	IEC		-2.544559717	6.362713814	0
	11.069028	11.615107	Bcell		11.0690279	11.61510658	0
	3.814537	8.761979	IECprogenitor		3.814537048	8.761979103	0.14324008
	12.708912	10.481898	Bcell		12.7089119	10.48189831	0
	11.578176	12.135391	Bcell		11.57817554	12.13539124	0
	12.498592	1.1297977	Tcell		12.49859238	1.129797697	0
	8.172102	12.315933	Bcell		8.172101974	12.31593323	0
	11.812041	11.863985	Bcell		11.81204128	11.86398506	0
	10.118495	3.0129237	Myeloid		10.11849499	3.012923717	0
	0.14546983	7.2533727	IECprogenitor		0.1454698294	7.253372669	0.11802157
	-4.27379	3.9808943	IEC		-4.273789883	3.980894327	0.23575175
	11.746229	9.84943	Bcell		11.74622917	9.849430084	0
	9.682278	-2.8590631	Tcell		9.682277679	-2.859063148	0
	10.361864	-3.0589108	Tcell		10.36186409	-3.058910847	0
	12.7732315	11.91143	Bcell		12.77323151	11.91143036	0
	0.4865617	3.7167876	IECprogenitor		0.4865616858	3.716787577	0
	10.03571	11.274855	Bcell		10.03571033	11.27485466	0
	-6.5527797	3.8862936	IEC		-6.552779675	3.88629365	0.3421932
	15.35631	9.094723	Bcell		15.35630989	9.094722748	0
	13.48977	11.424557	Bcell		13.48976994	11.42455673	0
	9.71559	-1.2356077	Tcell		9.715589523	-1.235607743	0
	13.20979	8.468431	Bcell		13.20979023	8.468431473	0
	3.641274	5.377144	IECprogenitor		3.641273975	5.37714386	0.4413084
	4.683049	7.772738	IECprogenitor		4.683049202	7.77273798	0.14639477
	11.341933	2.253561	Tcell		11.34193325	2.25356102	0
	13.880598	10.279709	Bcell		13.88059807	10.27970886	0
	2.443462	8.73533	IECprogenitor		2.443461895	8.735329628	0.1153034
	11.156216	2.153718	Tcell		11.15621567	2.153717995	0
	9.109491	11.26054	Bcell		9.109491348	11.26054001	0
	10.384265	-3.087455	Tcell		10.38426495	-3.087455034	0
	-2.6811707	11.625057	Goblet		-2.681170702	11.62505722	0
	3.8547127	6.437826	IECprogenitor		3.854712725	6.437826157	0
	-2.9266574	6.5847473	IEC		-2.926657438	6.584747314	0.15536866
	2.1431282	0.56293434	IECprogenitor		2.143128157	0.562934339	0.19134277
	13.2301855	8.090549	Bcell		13.23018551	8.090549469	0
	11.427783	11.79074	Bcell		11.42778301	11.79074001	0
	1.1594174	2.3573668	IECprogenitor		1.159417391	2.3573668	0.15990067
	14.3650875	9.227168	Bcell		14.36508751	9.227168083	0
	13.547492	1.4897523	Tcell		13.54749203	1.489752293	0
	1.3067458	-0.48991567	IECprogenitor		1.306745768	-0.489915669	0
	2.3757434	5.7656884	IECprogenitor		2.375743389	5.765688419	0
	11.207	-0.8453493	Tcell		11.20699978	-0.8453493118	0
	5.004589	8.786755	IECprogenitor		5.004589081	8.786754608	0.20687298
	0.11161364	11.466423	Goblet		0.1116136387	11.46642303	0
	9.093482	1.8571131	Tcell		9.093482018	1.857113123	0
	12.67352	1.810113	Tcell		12.67352009	1.810112953	0
	4.2445097	-6.0486836	Tuft		4.244509697	-6.048683643	0
	3.6850748	9.458065	IECprogenitor		3.685074806	9.458065033	0.09654683
	1.3382949	1.7125266	IECprogenitor		1.338294864	1.71252656	0.14730246
	-2.5244539	6.2963934	IEC		-2.524453878	6.296393394	0.095479906
	-2.416929	6.3410034	IEC		-2.416929007	6.341003418	0.2681902
	-4.3864427	2.0357335	IEC		-4.386442661	2.035733461	0.1818375
	11.776825	11.467361	Bcell		11.77682495	11.46736145	0
	-6.2018547	12.737108	IEC		-6.201854706	12.73710823	0
	0.029087286	11.369081	Goblet		0.02908728644	11.36908054	0.12983759
	12.261681	0.357868	Tcell		12.2616806	0.357867986	0
	9.823515	-1.1405132	Tcell		9.823514938	-1.140513182	0
	-0.042955223	7.5751405	IECprogenitor		-0.04295522347	7.575140476	0.10066949
	-0.6008342	5.761572	IEC		-0.6008341908	5.761571884	0
	9.925034	11.976337	Bcell		9.925033569	11.97633743	0
	7.7979784	12.449968	Bcell		7.797978401	12.44996834	0
	-0.72008	5.3725963	IEC		-0.720080018	5.372596264	0.09615107
	3.095816	7.79626	IECprogenitor		3.095815897	7.79625988	0
	2.5178225	4.124203	IECprogenitor		2.517822504	4.124203205	0
	11.729937	12.42103	Bcell		11.7299366	12.42103004	0
	-0.4702135	-0.14779106	IECprogenitor		-0.4702135026	-0.1477910578	0.16420946
	12.984082	10.787911	Bcell		12.98408222	10.78791142	0
	13.853969	9.736917	Bcell		13.85396862	9.736916542	0
	1.4315732	8.957616	IECprogenitor		1.431573153	8.957615852	0.18854585
	11.630887	12.303805	Bcell		11.63088703	12.30380535	0
	-3.5230708	9.96805	IEC		-3.523070812	9.968050003	0.16437602
	1.121626	-0.34840795	IECprogenitor		1.121626019	-0.348407954	0.2556269
	1.3444824	7.317569	IECprogenitor		1.344482422	7.317568779	0.20017608
	0.37934744	-1.4215477	IECprogenitor		0.3793474436	-1.421547651	0
	0.95269704	14.885009	Enteroendocrine		0.9526970387	14.88500881	0
	14.066575	9.971807	Bcell		14.06657505	9.971806526	0
	9.584968	-0.049124453	Tcell		9.584967613	-0.04912445322	0
	3.5416572	-1.5279468	IECprogenitor		3.541657209	-1.52794683	0
	-1.6344792	8.740177	IEC		-1.634479165	8.740177155	0.19803505
	12.371095	11.023531	Bcell		12.3710947	11.02353096	0
	1.9627448	-0.97170675	IECprogenitor		1.962744832	-0.971706748	0
	2.4258897	-1.9839804	IECprogenitor		2.42588973	-1.983980417	0.16586292
	3.6338756	9.721789	IECprogenitor		3.633875608	9.72178936	0.11610403
	0.8847866	7.8118434	IECprogenitor		0.8847866058	7.811843395	0.10695306
	-3.4439483	16.60254	IEC		-3.443948269	16.60253906	0
	0.74701583	2.3287983	IECprogenitor		0.7470158339	2.328798294	0.12441395
	13.17288	11.07688	Bcell		13.17288017	11.07688046	0
	-2.903927	3.3879278	IEC		-2.903927088	3.387927771	0.34702268
	13.428014	10.825704	Bcell		13.4280138	10.82570362	0
	2.5916643	-0.03578979	IECprogenitor		2.591664314	-0.03578979149	0.17062096
	-5.0102806	2.6189232	Tuft		-5.010280609	2.618923187	0.21111073
	1.0197861	0.6317158	IECprogenitor		1.019786119	0.6317157745	0.22104198
	12.081664	11.98057	Bcell		12.08166409	11.98056984	0
	3.816578	-0.25993517	IECprogenitor		3.816577911	-0.2599351704	0.19223917
	9.241485	11.460408	Bcell		9.241484642	11.46040821	0
	12.473295	8.787319	Bcell		12.47329521	8.787319183	0
	-6.1687927	4.6382055	IEC		-6.168792725	4.638205528	0.22048013
	2.524955	1.3760484	IECprogenitor		2.524955034	1.376048446	0
	13.507499	11.065285	Bcell		13.50749874	11.06528473	0
	1.1354008	0.8919137	IECprogenitor		1.135400772	0.891913712	0.20013928
	3.755931	9.757335	IECprogenitor		3.755930901	9.757334709	0.1137047
	3.1704206	1.1234124	IECprogenitor		3.170420647	1.123412371	0.16021252
	3.2181127	4.8873377	IECprogenitor		3.218112707	4.887337685	0
	8.842389	-1.0984615	Tcell		8.842389107	-1.098461509	0
	12.329792	10.713943	Bcell		12.32979202	10.71394253	0
	2.295683	8.915936	IECprogenitor		2.295682907	8.91593647	0.12000599
	1.6548313	-7.3173676	Tuft		1.65483129	-7.317367554	0
	7.815009	12.268272	Bcell		7.815009117	12.2682724	0
	11.986516	11.503464	Bcell		11.986516	11.50346375	0
	14.934763	8.231625	Bcell		14.93476295	8.231624603	0
	-5.4535146	14.364288	IEC		-5.453514576	14.36428833	0
	-5.907026	15.88328	IEC		-5.907025814	15.8832798	0
	12.42177	8.568527	Bcell		12.4217701	8.568527222	0
	13.399024	7.9002447	Bcell		13.39902401	7.900244713	0
	12.1923485	11.420388	Bcell		12.19234848	11.42038822	0
	9.790394	-1.8832606	Tcell		9.790393829	-1.883260608	0
	12.282427	9.261131	Bcell		12.28242683	9.261131287	0
	3.0054421	-2.4991152	IECprogenitor		3.005442142	-2.499115229	0.21115538
	11.834725	1.8243167	Tcell		11.83472538	1.82431674	0
	15.37006	8.534916	Bcell		15.37005997	8.534915924	0
	-1.4092178	5.500926	IECprogenitor		-1.409217834	5.500926018	0
	0.76090664	-1.4069186	IECprogenitor		0.7609066367	-1.406918645	0.35170048
	-3.5066302	14.293475	Goblet		-3.506630182	14.29347515	0
	-7.6415973	2.93781	IEC		-7.641597271	2.937809944	0.16601908
	-1.4730964	12.457675	Goblet		-1.473096371	12.45767498	0
	10.747603	1.6416101	Tcell		10.74760342	1.641610146	0
	3.6830325	1.7370085	IECprogenitor		3.683032513	1.737008452	0
	9.209065	-0.69008356	Tcell		9.209065437	-0.6900835633	0
	4.543367	1.5470955	IECprogenitor		4.543366909	1.547095537	0.19491619
	13.891071	7.913561	Bcell		13.89107132	7.913560867	0
	3.1701136	-0.043065086	IECprogenitor		3.170113564	-0.04306508601	0.36547175
	-0.22307245	-0.6537684	IECprogenitor		-0.2230724543	-0.6537684202	0.23367052
	-6.656179	3.4866202	IEC		-6.656178951	3.486620188	0.2154488
	-0.27459514	1.506617	IECprogenitor		-0.2745951414	1.50661695	0
	-4.8405657	2.9387045	IEC		-4.840565681	2.938704491	0.29350942
	1.3663652	5.640633	IECprogenitor		1.366365194	5.640633106	0
	-0.47856975	12.562303	Goblet		-0.478569746	12.56230259	0
	2.625931	-2.3489044	IECprogenitor		2.625931025	-2.348904371	0
	-2.6622767	5.275078	IEC		-2.662276745	5.27507782	0.17240214
	15.1982	9.424221	Bcell		15.19820023	9.424221039	0
	11.538663	10.147558	Bcell		11.53866291	10.14755821	0
	2.8137255	3.8502388	IECprogenitor		2.813725471	3.8502388	0.10297612
	-9.953805	5.9155803	IEC		-9.95380497	5.915580273	0.13183427
	-0.33683413	17.35532	Enteroendocrine		-0.3368341327	17.35531998	0
	0.09614944	0.47976682	IECprogenitor		0.09614943713	0.4797668159	0.10905119
	-0.064426675	7.369954	IECprogenitor		-0.06442667544	7.369954109	0.122913234
	10.801622	11.019697	Bcell		10.80162239	11.01969719	0
	3.287419	8.048151	IECprogenitor		3.287419081	8.048151016	0.106275305
	12.278927	10.808992	Bcell		12.27892685	10.80899239	0
	10.895557	-2.68163	Tcell		10.8955574	-2.681629896	0
	12.236146	11.418523	Bcell		12.23614597	11.41852283	0
	12.141665	12.293155	Bcell		12.14166546	12.29315472	0
	-4.979762	2.4474204	IEC		-4.979762077	2.447420359	0.28371647
	13.400342	10.541554	Bcell		13.40034199	10.54155445	0
	12.656135	2.0205052	Tcell		12.65613461	2.02050519	0
	12.490748	6.582036	Myeloid		12.49074841	6.582036018	0
	-2.4302619	4.9339695	IECprogenitor		-2.43026185	4.933969498	0
	-4.988677	5.5090036	IEC		-4.988677025	5.509003639	0.27555862
	-5.5916424	4.0229187	IEC		-5.59164238	4.022918701	0.25419188
	-2.6280317	14.938886	Goblet		-2.628031731	14.93888569	0.35217944
	-6.244574	5.9374256	IEC		-6.24457407	5.937425613	0.19375935
	12.810274	9.437622	Bcell		12.81027412	9.43762207	0
	11.111616	12.019163	Bcell		11.11161613	12.01916313	0
	1.990867	8.841756	IEC		1.990867019	8.841755867	0
	-1.0377536	0.41329545	IECprogenitor		-1.037753582	0.4132954478	0
	-5.7340946	4.397966	IEC		-5.73409462	4.397965908	0.23070145
	-3.3121922	12.277769	Goblet		-3.312192202	12.27776909	0
	13.0474415	10.5861025	Bcell		13.04744148	10.58610249	0
	13.291302	7.850445	Bcell		13.29130173	7.850444794	0
	1.9770126	5.5490346	IECprogenitor		1.977012634	5.549034595	0
	-1.560832	4.709686	IECprogenitor		-1.560832024	4.709685802	0
	8.728787	12.097236	Bcell		8.728787422	12.09723568	0
	-0.28946623	5.5248365	IECprogenitor		-0.2894662321	5.52483654	1.1134166
	12.558665	11.14151	Bcell		12.55866528	11.14151001	0
	-0.39410484	17.534586	Enteroendocrine		-0.3941048384	17.53458595	0
	9.723902	1.4590565	Tcell		9.723901749	1.459056497	0
	7.342128	12.40008	Bcell		7.3421278	12.40007973	0
	7.9962444	11.681622	Bcell		7.996244431	11.68162155	0
	10.200316	1.2868227	Tcell		10.20031643	1.286822677	0
	3.614137	-0.7478336	IECprogenitor		3.614136934	-0.7478336096	0
	-7.754086	4.9464417	IEC		-7.754086018	4.94644165	0
	9.9974375	0.16567998	Tcell		9.997437477	0.1656799763	0
	-7.0220733	5.6686916	IEC		-7.022073269	5.668691635	0.22957718
	-3.6721816	2.1256425	IEC		-3.672181606	2.125642538	0.13036503
	-5.633685	2.0410058	IEC		-5.633685112	2.04100585	0.30291423
	0.69899297	16.79815	Enteroendocrine		0.6989929676	16.79814911	0
	2.5832705	0.57230914	IECprogenitor		2.58327055	0.5723091364	0
	2.6771665	1.8600955	IECprogenitor		2.677166462	1.860095501	0
	3.789346	7.0562544	IECprogenitor		3.78934598	7.056254387	0
	3.872729	0.96633893	IECprogenitor		3.872729063	0.9663389325	0.21353525
	-0.13693498	17.169802	Enteroendocrine		-0.1369349808	17.16980171	0.2274435
	14.401164	8.899072	Bcell		14.40116405	8.899071693	0
	9.123438	-0.648444	Tcell		9.123437881	-0.6484439969	0
	3.393276	8.812832	IECprogenitor		3.393275976	8.812831879	0.105932154
	2.3851466	-0.25323	IECprogenitor		2.385146618	-0.2532300055	0.18380626
	8.408251	12.296519	Bcell		8.408250809	12.29651928	0
	9.287095	8.67525	Bcell		9.28709507	8.675250053	0
	10.753337	-2.6405263	Tcell		10.75333691	-2.640526295	0
	0.15845564	7.3013005	IECprogenitor		0.1584556401	7.301300526	0.22466397
	3.3327944	4.865307	IECprogenitor		3.332794428	4.865306854	0
	12.480761	10.771462	Bcell		12.48076057	10.77146244	0
	1.9114239	9.041718	IECprogenitor		1.911423922	9.041717529	0.14398436
	-4.410722	6.405871	IEC		-4.410721779	6.405870914	0
	8.109999	12.140776	Bcell		8.109998703	12.14077568	0
	11.414367	11.630642	Bcell		11.41436672	11.63064194	0
	0.6692729	9.877821	Goblet		0.6692728996	9.877820969	0.14448547
	11.133648	1.5474218	Tcell		11.13364792	1.547421813	0
	12.710309	102209	Bcell		12.71030903	11.21790028	0
	13.3762665	0.91465455	Tcell		13.37626648	0.9146545529	0
	11.64948	9.125159	Bcell		11.64947987	9.125159264	0
	3.267249	-7.408262	Tuft		3.267249107	-7.408261776	0
	0.7089071	-0.32849053	IECprogenitor		0.7089071274	-0.3284905255	0
	-5.382539	4.5230737	IEC		-5.382538795	4.523073673	0.2767976
	-5.5226684	5.705454	IEC		-5.522668362	5.705453873	0.15613313
	-0.8676355	3.6190434	IECprogenitor		-0.8676354885	3.61904335	0.14389974
	9.996188	-0.55162454	Tcell		9.996188164	-0.5516245365	0
	10.849297	-1.1071774	Tcell		10.84929657	-1.107177377	0
	0.6596011	5.640367	IECprogenitor		0.6596010923	5.640367031	0.08685722
	-6.2720375	15.93125	IEC		-6.272037506	15.93124962	0
	13.919697	8.888252	Bcell		13.91969681	8.888252258	0
	-4.5542345	4.0922556	IEC		-4.554234505	4.092255592	0
	1.04889	15.452942	Enteroendocrine		1.048889995	15.45294189	0
	4.2330484	17.79859	Enteroendocrine		4.233048439	17.79858971	0
	7.228626	11.845658	Bcell		7.228625774	11.8456583	0
	13.562304	11.281255	Bcell		13.56230354	11.28125477	0
	12.840625	11.772933	Bcell		12.84062481	11.77293301	0
	13.121065	10.099015	Bcell		13.12106514	10.09901524	0
	10.813134	1.1488361	Tcell		10.81313419	1.148836136	0
	-4.868167	5.3114424	IEC		-4.868166924	5.311442375	0.14158031
	11.715579	1275307	Bcell		11.71557903	9.539099693	0
	2.2451458	1.0219563	IECprogenitor		2.245145798	1.021956325	0
	-6.6197505	6.8504453	IEC		-6.6197505	6.850445271	0.10018407
	0.14734022	12.776311	Goblet		0.1473402232	12.77631092	0
	1.5953406	-0.24699745	IECprogenitor		1.59534061	-0.2469974458	0
	13.889015	8.906135	Bcell		13.8890152	8.906134605	0
	11.640974	9.129315	Bcell		11.64097404	9.129315376	0
	0.44366145	5.255292	IECprogenitor		0.4436614513	5.255291939	0
	4.7442217	6.3131666	IECprogenitor		4.744221687	6.313166618	0
	9.66755	-0.50834644	Tcell		9.667550087	-0.5083464384	0
	13.402483	11.290987	Bcell		13.40248299	11.29098701	0
	11.42108	11.632624	Bcell		11.42107964	11.63262367	0
	13.432238	8.929603	Bcell		13.43223763	8.929602623	0
	12.485775	11.4778185	Bcell		12.48577499	11.47781849	0
	11.483143	2.2962894	Tcell		11.48314285	2.296289444	0
	11.226505	-0.2650986	Tcell		11.22650528	-0.2650986016	0
	10.484128	-2.3185074	Tcell		10.484128	-2.318507433	0
	1.0607264	16.132488	Enteroendocrine		1.060726404	16.13248825	0
	2.0225627	9.310203	IECprogenitor		2.022562742	9.310202599	0.2320601
	3.4340494	8.292259	IECprogenitor		3.434049368	8.292259216	0.1269026
	3.6966445	7.427266	IECprogenitor		3.696644545	7.427266121	0
	13.335476	0.28867057	Tcell		13.33547592	0.2886705697	0
	10.204638	-3.0722253	Tcell		10.20463753	-3.072225332	0
	12.54186	10.826856	Bcell		12.54185963	10.82685566	0
	-3.6649506	2.3137798	IEC		-3.664950609	2.313779831	0.1832386
	-3.6438832	9.90066	IEC		-3.643883228	9.900659561	0
	-0.5062355	7.172255	IECprogenitor		-0.5062354803	7.172255039	0.20332593
	-3.2601268	3.6946995	IEC		-3.260126829	3.694699526	0
	2.228731	9.187506	IECprogenitor		2.228730917	9.187505722	0.17720315
	11.080008	10.239491	Bcell		11.08000755	10.23949146	0
	9.943198	3.1786337	Myeloid		9.943198204	3.17863369	0
	1.5762697	12.482362	Goblet		1.576269746	12.48236179	0.10072522
	12.145931	2.3832643	Tcell		12.14593124	2.383264303	0
	12.884715	11.173399	Bcell		12.88471508	11.17339897	0
	12.337424	11.196737	Bcell		12.33742428	11.19673729	0
	-0.3028456	12.557142	Goblet		-0.3028455973	12.55714226	0
	13.195323	8.097229	Bcell		13.19532299	8.097229004	0
	-9.092571	5.9122663	IEC		-9.092571259	5.912266254	0.31286728
	10.304711	-3.1695304	Tcell		10.30471134	-3.169530392	0
	-2.6767383	4.3511376	IEC		-2.676738262	4.351137638	0.18618773
	11.149658	11.712796	Bcell		11.1496582	11.71279621	0
	14.03845	7.8542123	Bcell		14.03845024	7.854212284	0
	10.990727	1.7176771	Tcell		10.99072742	1.717677116	0
[truncated: 19,381 more rows]

## Sheet: Figure 3
	Figure 3B
		log2fold change (PUFA-WD/WD)	-log10 adjusted p value
	14:0_PC	-0.102291	0.410767
	16:0_PC	-0.15507	0.963719
	18:0_PC	0.233265	2.87206
	16:1_PC	0.0531414	0.447461
	18:1_PC	-0.122549	1.25042
	20:1_PC	-0.484907	0.974967
	22:1_PC	-0.248056	0.554417
	18:2 (ω6)_PC	-0.600228	2.46428
	20:2 (ω6)_PC	0.226257	0.713531
	20:3 (ω6)_PC	-0.806437	2.24197
	20:3 (ω9)_PC	-3.27927	6.25981
	20:4 (ω6)_PC	0.750969	3.01886
	20:5 (ω3)_PC	4.73062	5.55009
	22:2 (ω6)_PC	-1.22275	0.99121
	22:4 (ω6)_PC	-0.856422	2.19163
	22:5 (ω3)_PC	3.07886	6.3698
	22:5 (ω6)_PC	1.69754	4.20555
	22:6 (ω3)_PC	3.07519	6.83524
	14:0_PE	-0.506288	0.860341
	16:0_PE	-0.163501	0.875907
	18:0_PE	0.226154	1.9963
	16:1_PE	-0.704085	2.352
	18:1_PE	-0.48558	2.29808
	20:1_PE	-0.228415	0.704555
	22:1_PE	-1.15723	2.88417
	18:2 (ω6)_PE	-1.21396	4.33952
	20:2 (ω6)_PE	-0.0624144	0.447461
	20:3 (ω6)_PE	-0.731355	3.79638
	20:3 (ω9)_PE	-3.56398	6.00513
	20:4 (ω6)_PE	0.0257826	0.396542
	20:5 (ω3)_PE	3.82904	5.57443
	22:2 (ω6)_PE	-0.68467	0.876036
	22:4 (ω6)_PE	-0.357433	2.88417
	22:5 (ω3)_PE	2.99282	6.83524
	22:5 (ω6)_PE	2.60152	5.57443
	22:6 (ω3)_PE	2.83695	6.16142
	14:0_TG	-1.11843	3.12939
	16:0_TG	0.153367	1.34157
	18:0_TG	-0.106835	0.817293
	16:1_TG	-0.163255	0.758332
	18:1_TG	-0.723385	4.72888
	18:2 (ω6)_TG	-0.509731	3.22597
	20:3(ω6/9)_TG	-0.575007	4.33952
	20:4 (ω6)_TG	0.542701	2.49874
	20:5 (ω3)_TG	5.84967	4.85992
	22:5 (ω3/6)_TG	3.0151	5.25645
	22:6 (ω3)_TG	3.52685	4.9658
	Figure 3C
		WD					PUFA-WD
	18:2 (ω6)	12.8584	13.4438	14.7452	17.3204	17.3228	8.37541	11.218	7.34581	11.2968	11.6933
	20:3 (ω6)	1.416	2.905	2.495	2.714	3.041	1.438	1.553	1.117	1.416	1.664
	20:4 (ω6)	2.33724	3.1916	3.55818	3.28715	4.14787	5.16985	5.93915	4.54115	5.69988	6.45528
	20:5 (ω3)	0.01991	0.04697	0.0602	0.06404	0.05675	1.65131	1.35605	1.32716	1.09575	1.15068
	22:5 (ω3)	0.033	0.06	0.081	0.062	0.051	0.548	0.472	0.486	0.501	0.418
	22:5 (ω6)	0.069	0.096	0.098	0.093	0.104	0.362	0.292	0.326	0.303	0.209
	22:6 (ω3)	0.42041	0.50511	0.57599	0.51963	0.50904	4.86864	4.11975	4.13466	4.28446	3.91687
	Figure 3D
		WD					PUFA-WD
	18:2 (ω6)	13.2033	10.2205	10.451	13.08	12.3811	4.14043	5.63589	3.7256	6.06464	6.01209
	20:3 (ω6)	1.64738	1.97615	1.94971	1.88094	2.17127	1.03768	1.23587	0.942825	1.25034	1.33105
	20:4 (ω6)	10.4628	9.28252	10.4233	11.7963	14.0754	11.0918	11.6407	7.80112	11.5183	14.9993
	20:5 (ω3)	0.056861	0.066663	0.098661	0.127416	0.09096	1.27585	1.50609	1.03829	1.34995	1.09108
	22:5 (ω3)	0.141681	0.17858	0.226662	0.260427	0.26701	1.63162	1.7442	1.60526	1.92764	1.64351
	22:5 (ω6)	0.206923	0.162584	0.194915	0.176781	0.198311	1.26086	1.15084	1.27912	1.132	0.879322
	22:6 (ω3)	1.2604	1.45879	1.72211	1.69559	1.66801	11.0544	12.1615	10.282	12.6523	9.61629
	Figure 3E
		WD					PUFA-WD
	18:2 (ω6)	12.8095	9.75382	12.3312	12.1451	12.3838	9.17896	8.28603	7.30971	8.13983	8.82172
	20:3 (ω6/9)	0.327804	0.3786	0.333779	0.346468	0.352025	0.238168	0.228331	0.25565	0.249071	0.195924
	20:4 (ω6)	1.11872	0.951182	0.702787	1.00006	0.791756	1.18279	1.42133	1.51225	1.38553	1.14721
	20:5 (ω3)	0.166432	0.153019	0.141606	0.138866	0.108661	7.71532	8.44985	10.8904	7.82989	5.97647
	22:5 (ω3/6)	0.089805	0.0819	0.07861	0.118411	0.089278	0.720872	0.785853	0.869541	0.784725	0.541598
	22:6 (ω3)	0.427016	0.634525	0.508617	0.605733	0.493194	5.74561	6.64585	7.40343	6.65958	4.31011
	Figure 3F
	Vehicle	PA (16:0 SFA)	OA (18:1 MUFA)	AA (20:4 ω6)	SDA (18:4 ω3)	EPA (20:5 ω3)	DPA (22:5 ω3)	DHA (22:6 ω3)	9-cis RA
	0.411795	0.477105	0.435102	0.681746	0.777337	0.498652	0.749929	0.472552	0.866825
	0.444163	0.514097	0.408032	0.735767	0.748495	0.466656	0.699585	0.48902	0.779313
	0.419214	0.472157	0.458802	0.811629	0.812754	0.442085	0.66163	0.503946	0.860329
	0.445011	0.479096	0.467007	0.75046	0.817975	0.463678	0.740886	0.52472	0.837005
	Figure 3G
	siCtrl		siGpx4
	Vehicle	DHA	Vehicle	DHA
	1.04152	1.50358	1.30299	1.60247
	0.958479	1.31583	1.19777	1.46657
	1.00597	1.40703	1.17223	1.55959
	0.994033	1.31511	1.1582	1.50218
	1.20381	1.51948	1.31688	1.68918
	0.79619	0.919481	1.04381	1.3671
	1.03243	1.1272	1.32296	1.58885
	0.967572	1.08412	1.10135	1.31483
	1.06139	0.988267	1.19291	1.3457
	0.938608	0.891951	1.04338	1.35825
	Figure 3H
	siCtrl		siGpx4
	Vehicle	AA	Vehicle	AA
	1.04152	1.17542	1.30299	1.35418
	0.958479	1.1921	1.19777	1.37786
	1.00597	1.32495	1.17223	1.38494
	0.994033	1.26818	1.1582	1.3364
	1.20381	1.44571	1.31688	1.45022
	0.79619	1.44658	1.04381	1.43238
	1.03243	1.40888	1.32296	1.57162
	0.967572	1.25882	1.10135	1.26361
	1.06139	1.29195	1.19291	1.64638
	0.938608	1.06166	1.04338	1.45348
	Figure 3I
	Transcription factors	score	p-adjusted
	Fos	8.688004897	3.42E-16
	Egr1	6.242221312	1.74E-08
	Rxra	4.960618681	1.37E-05
	Nfkb1	4.957129655	1.37E-05
	Esr1	4.941373968	1.44E-05
	Nfkbib	4.729709569	3.92E-05
	Thrb	4.660945132	4.91E-05
	Ppard	4.189754451	0.0003365210818
	Rara	3.684713682	0.002075221938
	Klf4	3.624701252	0.002505862513
	Nr4a1	3.446441503	0.004644099908
	Nr1h3	2.752610777	0.0296990763
	Vdr	2.59014993	0.04438563446
	Nr4a2	2.533820782	0.05099267432
	Ppara	2.348543673	0.0770830423
	Nr1h4	2.057418195	0.1258524343
	Pparg	1.816204484	0.193876827
	Nr1i2	1.393923373	0.3538508314
	Nr3c1	1.006690702	0.5454936396
	Nr1h2	0.9992255427	0.5460547713
	Thra	0.867455948	0.6271739149
	Rxrb	0.842065697	0.6344913745
	Rarg	0.5182748666	0.7935326357
	Nr1i3	-0.05882552197	0.9703502639
	Nr2e3	-0.6642958536	0.7256858252
	Rarb	-0.887102347	0.616660002
	Nr0b2	-1.347239262	0.3703454492

## Sheet: Figure 4
	Figure 4B
		PUFA-WD
		narrow ER cisternae	moderately enlarged ER cisternae	strongly enlarged ER cisternae
	WT	65	18	15
	Gpx4+/-IEC	43	21	35
	Figure 4C
	WT	Gpx4ΔPC
	0	15
	2	6
	4	12
	1	12
	2	15
	2	20
	0	4
	1	1
	1	18
	8	24
		24
		1
		20
		15
		12
		9
		18
		12
		1
	Figure 4J
	WT	Gpx4ΔPC
	197.32	113.71
	57.37	32.31
	4.81	53.23
	14.44	400.51
	10.75	483.6
	58.53	343.5
	12	245
	46	32
	0	1156
	26	2
	1	271
	99	256
	179	504
	190	122
	31	268
	361	144
	17.87	606
	10	412
	0.11	154
	258.53	12.8
	0.48	1.96
	26.92	8.51
	16.84	10.51
	5.58	0.12
	2.76	96.63
	95.66	350.04
		2.9
	Figure 4K
	Shannon diversity		Simpson diversity
	WT	Gpx4ΔPC	WT	Gpx4ΔPC
	2.18043	1.81549	0.835645	0.753993
	1.32884	1.43829	0.53781	0.661316
	1.19659	2.38302	0.665238	0.76945
	1.95267	1.00306	0.785116	0.431688
	1.57112	2.03212	0.776945	0.814446
	1.91651	1.46922	0.757333	0.662213
	2.29207		0.856632
	1.9649		0.774382
	2.0597		0.806494
	2.10941		0.817044
	2.19406		0.845669
	1.79999		0.754047
	1.56685		0.718463
	2.37713		0.828232

## Sheet: Figure 5
	Figure 5A
	WT	RxraΔPC	Gpx4ΔPC	Gpx4/RxraΔPC
	0	4	4	1
	1	4	12	0
	0	1	4	3
	1	8	8	1
	1	1	15	0
	0	1	6	6
	2	3	15	4
	1	5	8	2
	2		18	2
	2		9	2
	2		20	1
	2		2	1
	4		8	1
	1			4
	1			4
	1			0
	2
	Figure 5G
		Vehicle												AA												SDA
	siCtrl	3647.25	3685.29	2960.62	3974.31	2752.44	2906.87	2933.76	2946.3	1901.65	2656.16	2020.46	1468.69		3818.41	3379.06	4253.75	3133.92	2718.68	3283.25	3870.38	2640.76	3241.28	2085.38	1890.63	3767.15	3658.66	3295.37	3892.81	2717.76	2584.26	2933.76	3189.48	1886.26	2440.58	1322.63	2004.23
	siRxra	5685.43	4683.73	2939.7	5383.16	3931.56	2853.1	3041.29	3092.2	2348.2	3133.49	2182.75	2280.12		4803.55	3964.88	5080.43	4174.32	2933.76	3686.51	3821.74	3225.88	3703.22	2604.69	2117.83	4141.81	4124.6	3044.31	4696.2	3463.38	2906.87	3310.13	3238.11	2594.56	2902.52	2215.2	1793.26
	siGpx4	6329.85	7985.26	3169.84	6244.77	9324.3	3471.44	3820.93	3894.7	3302.87	3687.82	2523.55	2799.43	44815.4	40800.8	28883	31045.2	36790.9	27828.3	43716.8	45624.4	31927.8	30788.3	26980	19498.7	37666.8	36314.5	23506	20228.5	32958.7	23607.6	39496	47010.5	29171.5	28663.4	20196.5	17340.3
	siGpx4/siRxra	5490.6	4976.61	3420.9	5255.08	4711.86	3041.29	3121.94	3724.47	2779.34	2871.73	2085.38	2507.32	16041.2	19460.7	18568.4	16083.4	11925.3	19978.2	11697.9	10363.3	7999.26	9754.63	5038.98	5931.55	6989.27	15586.8	9676.58	10902.1	10382	11294.7	6670.63	6861.49	8107.05	6844.41	2864.35	3286.29
	Figure 5H
		Vehicle			AA			SDA
	siCtrl	1	1	1	0.93	1.04	0.96	0.72	0.62	0.76
	siRxra	0.74	0.65	0.88	0.99	1.2	0.99	0.62	0.59	0.57
	siGpx4	0.75	0.75	0.99	7.82	15.1	8.96	5.67	3.64	5.23
	siGpx4/siRxra	0.91	0.73	0.84	1.41	1.4	2.15	0.81	0.67	0.96
	Figure 5I
	RXRα	IgG
	0.0379183	0.00449756
	0.0515374	0.00867422
	0.0165502	0.00406151
	0.0204011	0.00499381
	Figure 5J
	RXRα	IgG
	0.0197144	0.00331242
	0.0343914	0.00686822
	0.0323947	0.00650926
	Figure 5K
	IgG	CXCL1 mAb
	9	1
	1	0
	1	0
	20	1
	20	1
	16	1
	8	10
	20	12
	3	2
	24	10

## Sheet: Figure 6
	Figure 6A
		Vehicle			AA			SDA
	siCtrl + Vehicle	2986.53	2574.99	2748.39	3335.83	3441.99	2627.01	3021.46	1725.33	1621.29
	siGpx4 + Vehicle	6947.82	8626.65	4326.33	30979.8	30925.9	33318.8	31433.9	22151.8	28047.5
	siGpx4 + HX531	5093.99	4031.55	5782.89	11835.5	10308.6	18649.2	8191.13	10984.9	14227.5
	Figure 6B
		Vehicle				AA				SDA
	siCtrl + Vehicle	2297.55	2505.63	3113.82	2820.21	2488.29	2349.57	3036.55	3160.18	1881.39	1707.99	2650.22	2758.4
	siGpx4 + Vehicle	2332.23	3164.55	3160.18	3422.88	32451.8	35226.2	22816.6	28070.7	23937.9	28116.8	20297.8	22260.3
	siGpx4 + 0.1 µM Bex	2765.73	2991.15	2047.55	2526.6	28168.8	31186	12663.9	14966.4	23001.5	28533	11149.5	12030.3
	siGpx4 + 1 µM Bex	1395.87	1343.85	2511.14	2773.85	4638.45	7135.41	4767.31	6003.57	4031.55	5973.63	4520.06	5323.63
	Figure 6C
		Vehicle							AA							SDA
	siCtrl + Vehicle	3871.43	3894.72	2870.1	2627.01	2194.22	1858.17	1549.83	4046.08	3929.65	2986.53	3268.59	2302	1906.86	2864.35	2718.73	3219.4	2369.43	1829.37	1932.45	1403.77	1614.75
	siGpx4 + Vehicle	4709.76	4267.31	2648.87	8037.09	3564.64	1955.55	2150.29	36740.7	35576.4	23257.7	29712.1	26846.4	25551.9	15733.6	35786	35960.6	17133.3	26382.8	27000.4	11546.6	10816.4
	siGpx4 + 1 µM 9-cRA	2427.65	2136.56		2280.21	1870.86	1273.95	1436.23	14024.5	18204.5		12250.7	9877.82	4292.46	4406.06	13174.5	15829.2		10430	10924.9	4081.49	3399.89
	siGpx4 + 10 µM 9-cRA	1414.67	1205.09	1193.45	1083.75	1070.16	900.687	965.602	4348.81	7131.58	3929.65	5696.19	4503.91	1744.57	1777.03	3952.93	6293.26	3661.85	3979.53	3795.61	1225.26	1695.89
	Figure 6D
		Vehicle				AA				SDA
	siCtrl + Vehicle	8948	7657	7211	4681	4984	4093	5073	4681	4182	4138	3470	3640
	siGpx4 + Vehicle	9705	8815	7434	6145	26809	26186	34648	40440	16698	14649	23780	33851
	siGpx4 + 1 µM 13-cRA	5385	4895	4717	4064	12868	9126	9527	4064	5296	4895	5029	4064
	siGpx4 + 10 µM 13-cRA	5207	5073	4405	3139	6409	4405	6409	3139	4539	4717	4227	4026
	Figure 6E
	Vehicle	HX531	9-cis-retinoic acid	13-cis-retinoic acid
	18	0	1	2
	18	4	8	1
	18	1	10	1
	18	10	0	5
	10	5	2	3
	6	6	1	4
	8	4	9	8
	1	4	6
	6		4
	12		0
	20		12
	12
	24
	8
	3
	4
	6
	12
	4
	3
	2
	24
	0
	Figure 6J
	Vehicle	13-cis retinoic acid
	8	2
	3	2
	15	4
	15	2
	24	4
	8	1
	Figure 6M
	UC	Odds Ratio: 0.981 - 95% CI (0.789,1.219)
	CD	Odds Ratio: 0.641 - 95% CI (0.509,0.806)

## Sheet: Figure S1
	Figure S1A						Figure S1B				Figure S1C				Figure S1D													Figure S1E				Figure S1F
	ID	color	log2FoldChange	alpha	-log10(p_value)		source	score	FDR		source	score	FDR		Nodes								Edges					source	score	FDR			gene_group	CSM5FZ1F	CSM5FZ22	CSM5FZ27	CSM5FZ2D	CSM5FZ2O	CSM5FZ2R	CSM5FZ34	CSM5FZ38	CSM5FZ3A	CSM5FZ3B	CSMDRVXF	CSMDRVXP	CSMDRVXO	CSMDRVXS	CSMDRVY4	CSMDRVY2
	ABCA1	1	0.5769552849	0.3	2.088593075		NR1H3	2.43529331929931	0.05955025281		NFKB1	15.63075217	3.23E-52		x	y	name	size	color	.ggraph.index	alpha		from	to	alpha	direction		STAT3	14.01267246	1.56E-41		disease	NA	Crohn's disease	Crohn's disease	Crohn's disease	Crohn's disease	Crohn's disease	Crohn's disease	Crohn's disease	non-IBD	Crohn's disease	Crohn's disease	Crohn's disease	Crohn's disease	Crohn's disease	Crohn's disease	Crohn's disease	Crohn's disease
	ABCB1	2	-0.528719641	0.3	1.330623587		RXRA	1.9723255383876	0.09716976829		STAT3	15.30317597	3.31E-50		2.138669154	2.663625977	Interleukin-10 signaling	21	NA	1	1		1	6	0.8	right		NFKB1	12.85421931	2.84E-35		sex	NA	female	female	female	female	female	male	female	male	male	male	female	male	male	female	male	male
	ABCB11	1	0.1756391864	0.3	0.3385592652		NR1H2	0.896287400989649	0.4934787118		NFKB	14.58870484	1.02E-45		-1.431877496	-0.782759391	Chemokine receptors bind chemokines	23	NA	2	1		1	7	0.8	right		JUN	11.94716369	1.61E-30		CCL1	chemokine	-0.8788305754	-0.2438590432	-0.2546318585	0.09655368899	-0.2735004256	-0.8788305754	-0.8788305754	-0.8788305754	0.579066536	0.7892008014	-0.8788305754	-0.2397811322	0.4850977987	-0.8788305754	1.16105639	0.6158207155
	ABCC2	2	-0.4940720915	0.3	0.6630555315		PPARD	0.325263381138578	0.7449848173		JUN	12.79061356	3.72E-35		-2.69873015	0.7427683629	GPCR ligand binding	56	NA	3	1		1	8	0.8	right		NFKB	11.88208124	2.80E-30		CCL2	chemokine	0.7806936865	-0.7234072996	-1.42678924	2.078642006	0.1706598923	0.7909021974	-1.351184116	0.1653071838	0.8353484612	0.1935461903	0.2896478176	-0.2106456371	1.874850228	0.419796602	-0.4962369614	-0.17723671
	ABCC3	1	-0.07158547035	0.3	0.1855497338						AP1	12.43501664	2.74E-33		-1.706351855	0.67520038	Peptide ligand-binding receptors	35	NA	4	1		1	9	0.8	right		AP1	11.58616909	7.54E-29		CCL24	chemokine	-0.04556393145	0.5087880408	0.2912252719	0.646738248	-0.04211781604	0.2529117001	-0.2190932879	-0.7722337388	1.294801103	1.332077869	1.307580288	1.403029668	1.414861908	0.008257063554	-1.699093655	-0.362559446
	ACACB	1	-0.07471625061	0.3	0.2697829763						STAT1	12.0824535	1.77E-31		3.803417196	-0.4999000328	Signaling by Interleukins	58	NA	5	1		1	10	0.8	left		FOS	10.38024579	3.76E-23		CCL3	chemokine	1.892968585	-1.365857302	-1.27765385	-0.1888728816	-0.4936893173	-0.3709718625	-0.3476628081	-0.7512073247	1.56560163	-0.3320905367	0.6092636679	0.1113445095	3.267318605	-0.9620699654	-0.03869318392	-0.3784647752
	ACOX1	2	-0.3419676461	0.3	1.248144172						FOS	10.93204985	7.10E-26		0.3829605344	-0.2554470003	CXCL8	3	4.938375966	6	1		1	11	0.8	left		STAT1	8.526142443	8.64E-16		CCL4L2	chemokine	1.450796719	-1.884922308	-0.4449374424	0.3223435467	-1.884922308	-0.1124644376	-0.2538313987	0.3809100051	0.9055905611	0.8964983882	0.5406999302	0.4978964269	2.515851268	-0.3912794667	-1.884922308	-1.884922308
	ACSL3	1	0.1390154292	0.3	0.7257958581						IRF1	9.231673696	1.54E-18		0.7878200188	1.44161323	FPR1	3	3.337433984	7	1		1	12	0.8	left		ATF2	6.686538604	7.97E-10		CCL7	chemokine	1.778883395	-1.023987739	0.1807273654	0.6825300319	0.4035510399	-1.023987739	-1.023987739	-0.1341608077	1.328412663	-1.023987739	-1.023987739	-1.023987739	1.87719836	0.06000730171	-0.2609028154	-1.023987739
	ADRB1	2	-0.4365446602	0.3	1.21564468						STAT2	7.274017023	1.22E-11		0.6966672982	-0.07675160224	CXCL2	3	3.045268959	8	1		1	13	0.8	right		STAT2	6.428223715	3.80E-09		CCL8	chemokine	1.271407707	0.2718512116	0.06777844421	1.471626308	1.078430248	0.8589816149	-1.402293338	-0.06250896314	1.050887804	1.215837158	0.2584085322	0.07647067884	0.5896132491	-0.0652144591	-1.059820554	-0.1351402607
	ALDH1A1	2	-0.03166607125	0.3	0.06915756999						ATF2	6.903321306	1.56E-10		0.4138290955	-0.7677813636	CXCL1	3	2.940132003	9	1		1	14	0.8	left		IRF1	5.843965815	1.11E-07		CXCL1	chemokine	1.388404322	-0.9608217276	-1.282855135	0.9281421034	-0.4033122985	0.2263082182	-1.103114122	-0.3715366732	1.561383518	0.2868986706	0.04185658472	-0.4992974192	2.187081184	-0.1328248316	1.012545512	-0.235055282
	APOA1	2	-0.1755599046	0.3	0.1404468012						XBP1	5.367287572	1.20E-06		5.101046187	1.828990044	PTGS2	3	2.714712935	10	1		1	15	0.8	right		STAT4	5.058779623	6.12E-06		CXCL10	chemokine	0.9107059846	-0.09651596332	-1.24707825	2.145298133	-0.8224456202	0.7639786216	-0.4978956484	-0.6689291831	0.8846174073	-0.007708834629	-0.3663291893	0.482280513	1.482458281	-0.7356055931	1.427401261	0.2048952065
	APOA2	2	-0.5579116996	0.3	0.6932730313						STAT6	5.325762234	1.43E-06		4.304526933	3.4955154	IL1B	3	2.758253293	11	1		1	16	0.8	left		STAT6	4.890747303	1.28E-05		CXCL11	chemokine	0.6132293755	-0.1104403599	-0.9754588809	1.415530794	-1.681383317	0.06252691797	0.05151270695	-1.133220062	1.134883576	-0.6573262119	-0.2923044594	0.1442269012	1.356921485	-0.5579427664	2.211769983	0.06414715264
	APOA4	2	-0.1490425975	0.3	0.1267718043						NFKB2	5.278834131	1.82E-06		3.372364505	-1.074673751	IL1RN	3	2.691782245	12	1		1	17	0.8	left		NFKB2	3.910234608	0.0007774428969		CXCL17	chemokine	0.6752186939	-0.6295029458	0.1646721847	-0.6295029458	-0.6295029458	-0.6295029458	0.07724525654	-0.07917687308	3.336601071	1.297843452	-0.6295029458	0.1805035481	2.538291811	-0.6295029458	0.3041565298	-0.6295029458
	APOC2	2	-0.325819122	0.3	0.2777662686						STAT4	4.780867628	1.82E-05		0.7732340685	0.4210615082	CXCL10	3	2.254500074	13	1		1	18	0.8	right		XBP1	3.722492599	0.001498904191		CXCL2	chemokine	2.640254896	-0.6830367504	-1.33810104	1.541386677	0.06679015657	0.4914939688	-0.9956825213	-1.496507239	1.381460276	0.29671767	0.09964229698	-0.7668650481	2.354407952	-0.6436960781	1.203825449	-0.548858026
	APOC3	1	0.05944698516	0.3	0.04656134444										4.222674368	0.6333405577	IL1R2	3	1.766422288	14	1		1	19	0.8	right						CXCL3	chemokine	1.781157918	-1.027153601	-1.226231294	0.7142214805	-0.08119686728	-0.2021274544	-0.2909608534	-1.064337533	1.349846534	-0.437670862	-0.03908487985	-0.4351284926	2.341874004	-0.5717957112	1.642964239	-0.2200163894
	APP	1	0.2045338525	0.3	1.175271957										0.5797442618	1.153439658	CCL20	3	1.684337545	15	1		1	20	0.8	left						CXCL5	chemokine	0.9117939814	-1.445517307	-1.56857875	0.7011101334	-0.1945921325	-0.2256273786	-0.1818573789	-0.7932272346	1.281578039	-0.496292923	-0.5760977301	-1.013205218	2.020118934	-0.1151030582	0.4232848442	-0.1953388468
	BGLAP	2	-0.06068964083	0.3	0.06351811709										5.394837345	3.115274495	CSF3	3	4.640836496	16	1		1	21	0.8	right						CXCL6	chemokine	-0.1688406103	-0.5938252359	-0.743619942	1.045498239	-0.7558349647	0.5795126203	-1.509562573	-0.5611290951	1.868779803	0.503835744	0.4960455477	0.05230081792	1.275514828	-0.019466985	-0.8741306664	0.3961224809
	BTG2	1	0.1464501138	0.3	0.477397117										4.86471247	3.385981833	TIMP1	3	1.154649235	17	1		1	22	0.8	left						CXCL9	chemokine	-0.1429069424	-1.09235654	-1.963070059	1.019034984	-1.495454375	-0.009054242056	-0.06310869487	-0.6701583914	0.4422207983	-1.01891045	-1.289733611	0.8279695166	1.19724596	-0.5754927576	1.482510068	0.6321520501
	CAT	2	-0.1678322717	0.3	0.7973047033										0.7776824582	0.8965180823	CCL3	3	1.704681104	18	1		1	23	0.8	left						IL11	cytokine	1.9569387	-0.5222194903	-0.5298293463	-0.5357680525	-0.54323173	-0.5256836375	-1.055688127	-0.2380542674	1.576072058	-0.6433483933	-1.055688127	-0.3814551929	2.903486401	-0.256770337	-0.1168068721	-0.5059436323
	CCNE1	1	0.3188636114	0.3	1.652579057										0.4908510822	0.6946417316	CCR1	3	1.031461806	19	1		1	24	0.8	right						IL12RB2	cytokine	0.4009878635	-0.839738441	-0.8723151464	-0.2057341366	-0.4101695331	-0.5565539187	-0.3603826831	-1.167909645	0.327189932	0.6645718663	-0.4358257854	0.8915724279	1.226061904	-0.6666027244	1.142627372	0.5606378642
	CEBPE	1	0.4620573255	0.3	1.253176955										4.935969128	1.042704084	IL1A	3	2.198624387	20	1		1	25	0.8	left						IL13RA2	cytokine	1.089388478	-0.9181696821	-1.364433072	-0.9382310928	-1.127335383	-0.2903433246	-0.006199801387	-0.1192871044	2.35997734	-0.06435404017	-0.4316527235	-0.913924915	2.64042544	-0.3119894376	0.1626480371	-0.752355961
	CHAT	2	-0.7064203313	0.3	2.113733712										0.4457745922	0.2292875906	CCL4	3	1.22492663	21	1		1	26	0.8	left						IL17A	cytokine	1.353148227	-1.811072382	-0.9186919273	-0.04860301486	0.3941926689	0.3288396035	0.7004131678	-0.8480819346	1.157974786	0.7104058792	0.4627876387	-0.2142410279	1.748442412	0.2546707425	-0.7619593647	0.6617242443
	CPT1B	1	0.140637819	0.3	0.1556668974										3.814104355	1.297702732	ICAM1	3	1.118657591	22	1		2	27	0.8	right						IL17F	cytokine	1.914228272	-1.294637033	0.0005749161788	0.3617861964	-0.6637941942	0.00966972356	-0.3797118319	-1.294637033	1.50925253	0.4436964183	-0.5087938974	-0.6286537427	1.597526415	0.4385251108	-1.294637033	-1.294637033
	CRABP2	1	2.200293438	1	5.328052215										4.530472915	2.723683577	IL6	3	2.64163815	23	1		2	6	0.8	left						IL1A	cytokine	1.965941339	-1.79327579	-1.152255939	0.5440520283	-0.7718849495	-0.3951589609	-0.1325920914	-0.5201492287	1.510868973	-1.02664843	-0.2068777947	-0.7356103851	2.916619365	-0.180174424	1.216633461	-0.8220883176
	CRYAB	1	0.1626304154	0.3	0.4534952576										0.5766626743	-0.5361140098	CCL3L3	3	1.408187976	24	1		2	28	0.8	right						IL1B	cytokine	2.015611023	-0.9630273379	-1.129879798	0.7131946614	-0.5148839055	0.2162677367	-0.5320829943	-0.8359857409	1.659949523	-0.1457094823	-0.03239574336	-0.5720078522	2.871054231	-0.8060483392	0.5108317274	-0.5292513344
	CTNNB1	2	0.07718803178	0.3	0.4167310981										5.400166723	2.493248984	CSF2	3	1.517490106	25	1		2	29	0.8	right						IL1R2	cytokine	1.114358678	-1.416084163	-0.3633813496	-0.2169901297	-1.188893751	-0.9374234601	-0.01880373001	-0.3006610686	0.9772227028	-1.192145355	-1.342941199	-1.07844688	2.326615093	-0.360778088	2.41178854	-0.3134789519
	CXCR5	2	-0.809289388	0.3	0.9636649957										4.099572008	1.989710473	IL12B	3	1.470683936	26	1		2	30	0.8	right						IL1RL1	cytokine	0.786522432	-0.1352919582	-0.2959171056	2.756801222	-0.4819619301	1.027965393	-1.342652086	-0.1231473074	2.307635645	1.19450449	-0.4088842264	-0.472128522	-0.008609509775	-0.3375164182	-0.7648472437	0.0002756236595
	CYP19A1	1	1.071244089	1	2.987776005										-2.516078794	2.369047275	CXCL5	3	5.541659797	27	1		2	8	0.8	left						IL1RN	cytokine	2.015645228	-0.368540052	0.2068633982	0.310943207	-1.601827062	-0.4403147867	-0.6127238795	-0.3647194334	1.688331871	-0.02662257972	-1.098138191	-0.1487617747	3.324303532	-0.21892324	0.3927014797	-1.087069991
	CYP1A1	1	1.757301813	1	2.325850199										-4.280007738	0.5474166829	CXCR1	3	4.670271928	28	1		2	9	0.8	left						IL22	cytokine	2.444644988	-1.005339755	-1.005339755	1.817668447	0.8190011854	1.08277381	0.2196370733	-1.005339755	1.436237711	-0.1013002417	-1.005339755	-0.2343532173	0.7764835716	-1.005339755	0.2550593931	-1.005339755
	CYP24A1	1	2.25184904	1	3.689470047										-2.931090633	-1.624220832	CXCR2	3	3.296174379	29	1		2	31	0.8	right						IL22RA2	cytokine	-1.068828893	-2.609887649	-1.65601377	-0.3371033705	-1.212181391	-1.45466004	0.1454841208	0.002657348937	-0.1989543876	-0.3661027628	-1.118747908	-0.4692247048	0.3593310184	1.025746653	-0.0355758649	-0.4627228525
	CYP26A1	2	-0.2468305676	0.3	0.248074597										-4.584400874	-0.2537346179	CXCL3	3	2.930307012	30	1		2	32	0.8	right						IL24	cytokine	1.677911098	-0.7904608827	-0.4323840442	-0.4371897672	-0.4432081562	-0.4290203747	-0.7904608827	-0.1797529277	1.575704297	-0.3467013417	-0.7904608827	-0.7904608827	2.546355394	-0.04649104837	-0.2667387781	-0.7904608827
	CYP27B1	2	1.64946839	1	6.265922667										-3.35844787	-0.9932096361	CXCL11	3	3.004623553	31	1		2	33	0.8	right						IL26	cytokine	0.8120977547	-2.026635385	-1.624089746	-0.2311214882	0.5291678186	-0.04490490696	0.2641887319	-0.9973163558	1.458187106	0.6053017298	0.665857577	0.6410495827	1.061771173	-0.8494155424	1.204463845	1.244692413
	CYP3A4	2	-0.5284028035	0.3	0.6303250152										-4.364384247	-1.085605817	CXCL6	3	2.199473441	32	1		2	34	0.8	right						IL27	cytokine	1.68619414	-1.500252679	-0.5214404112	1.764270364	-0.2951958782	0.8469212104	-1.500252679	-0.8219817402	1.554592834	0.3235412423	0.7582466609	-0.5019284268	2.422677587	-1.500252679	0.2473429197	0.4015501237
	CYP4F12	1	-0.5262917925	0.3	1.278456943										-3.869338101	1.297212549	CCL28	3	1.350669776	33	1		2	13	0.8	left						IL2RA	cytokine	0.6400994845	-1.870552183	-1.746651475	0.4944675449	-0.6613604822	-0.2849696074	-0.1843989275	-0.9276962673	1.345707675	0.4042487414	-0.3052443434	-0.1507971369	1.833813513	-0.2744774639	0.5856810799	0.5214250799
	CYP7A1	2	0.3916989835	0.3	0.4100613499										-1.849737628	2.672819515	CXCL9	3	2.341521439	34	1		2	15	0.8	left						IL31RA	cytokine	0.7970796946	1.03005515	-0.04366031252	0.6940971018	0.2253218904	-0.03301068902	-2.14486882	-1.44644434	1.275565394	1.126792715	-0.683823084	0.2887569674	2.348319118	-0.4457737429	0.4755931773	0.1041945243
	DBI	1	0.03539059621	0.3	0.1230793211										-3.747867804	-0.2556520967	CCR3	3	1.058356826	35	1		2	18	0.8	left						IL6	cytokine	2.064522804	-1.015140107	-0.9032154435	0.7999043096	-0.8231091794	-0.4201199	0.02396088715	-0.5854745212	1.606438025	-0.6597962647	-0.9101148296	-1.170111026	2.273947513	-0.8679608135	0.3427823605	-0.7698332495
	EPO	2	-0.3050810911	0.3	0.2740659903										-2.538813978	-2.217965613	CCR8	3	1.771325677	36	1		2	35	0.8	right						PPBP	chemokine	1.947997771	-0.9235853098	-0.9235853098	-0.2490239874	0.7982651632	-0.9235853098	-0.9235853098	-0.9235853098	0.1722487218	-0.9235853098	-0.9235853098	-0.9235853098	3.965157944	-0.9235853098	1.671030581	0.206124014
	ESR1	1	0.6708618158	0.3	1.786520803										-2.448516919	-2.719132745	PF4	3	1.776615776	37	1		2	36	0.8	right
	ETS1	2	-0.1486018538	0.3	0.3222671856										-3.431628863	-2.248499353	CCL7	3	2.798476113	38	1		2	19	0.8	left
	FABP1	2	-0.4001247298	0.3	0.833337565										-3.256136319	2.00806041	CCL21	3	-1.046897924	39	1		2	21	0.8	left
	FABP2	2	-0.064742833	0.3	0.07651152655										-3.976030872	-1.739759207	PPBP	3	1.712984549	40	1		2	37	0.8	right
	GCK	1	0.2010822256	0.3	0.4503423449										-6.298572025	1.561847786	GIP	3	5.042338496	41	1		2	24	0.8	left
	GK	1	0.003539699999	0.3	0.006017719357										-1.28468888	3.905371655	FPR2	3	4.329950468	42	1		2	38	0.8	right
	GNRH2	1	0.3966203397	0.3	0.4022588428										-1.640113263	4.323806341	PROK2	3	4.750255209	43	1		2	39	0.8	right
	GOT1	2	-0.1214147158	0.3	0.4333703754										0.2686696517	-1.214958033	SAA1	3	4.476801582	44	1		2	40	0.8	right
	GPRC5A	2	-0.1355477297	0.3	0.1994442655										-5.012200607	1.441601009	MLN	3	3.726409837	45	1		3	27	0.8	left
	HIF1A	1	0.8673677362	0.3	5.010058229										-3.008921728	4.829092457	HCAR3	3	3.347878613	46	1		3	41	0.8	right
	HMGCS2	2	-0.8132654803	0.3	1.038700423										-5.911141383	0.9305199567	CD55	3	1.493965306	47	1		3	6	0.8	left
	HNF1A	2	-0.3672524726	0.3	0.9703337444										-3.606446167	4.653543609	WNT5A	3	1.408228342	48	1		3	28	0.8	right
	HNF4A	1	-0.2928050965	0.3	0.7666393078										-4.118176617	2.944909802	C5AR1	3	1.997693413	49	1		3	42	0.8	left
	HOXA1	1	0.004175031148	0.3	0.01518197617										-2.255431382	4.904408387	HCAR2	3	1.824966806	50	1		3	43	0.8	left
	HOXB1	1	0.04543380352	0.3	0.01899760283										-5.138308828	3.631828744	ADGRE2	3	1.263158685	51	1		3	44	0.8	left
	HSD11B1	2	2.530624628	1	8.528047989										-4.639872078	2.328929458	NMUR2	3	3.380311532	52	1		3	29	0.8	right
	HSD17B2	2	-0.5077708853	0.3	1.23395877										-6.448347879	0.6898911142	ADGRE3	3	1.061078252	53	1		3	30	0.8	right
	HSP90AB1	1	-0.09628054453	0.3	0.7481049364										-5.592150628	-1.87608249	FFAR4	3	1.221277767	54	1		3	7	0.8	left
	ICAM1	1	1.2723696	1	4.723344509										-2.366932498	4.094936688	F2RL2	3	1.08816181	55	1		3	45	0.8	right
	IER3	1	1.801615985	1	6.377011857										-5.526047844	3.167563966	CHRM2	3	-3.573064403	56	1		3	46	0.8	right
	IGF2	1	0.5284843711	0.3	1.465451982										-2.84188498	3.572991405	CCK	3	1.669513561	57	1		3	8	0.8	left
	IL10	1	0.3545717728	0.3	0.7876872863										-1.783628042	3.551080851	EDNRA	3	1.024482772	58	1		3	9	0.8	left
	IL12B	1	0.6076095877	0.3	0.9511953416										-4.166367105	4.392424027	ADRA1D	3	1.722614051	59	1		3	31	0.8	right
	IL2	1	0.09201109121	0.3	0.1622830202										-6.181335225	-0.8787450693	DRD5	3	1.940103693	60	1		3	32	0.8	right
	IL2RA	1	1.13704106	1	3.588045495										-5.77337397	-1.330075522	MTNR1A	3	1.15815071	61	1		3	33	0.8	right
	IL2RB	1	0.04850063435	0.3	0.1183660952										-3.627673592	-3.335350585	FFAR3	3	1.320124317	62	1		3	47	0.8	right
	IL2RG	2	-0.3268514283	0.3	1.702813368										-3.551295012	3.456744309	OXT	3	-1.09691477	63	1		3	34	0.8	left
	IL4	2	-0.6000613797	0.3	0.5190403545										-5.825269233	2.669725847	WNT2	3	1.710812566	64	1		3	48	0.8	right
	KLK15	2	-0.4711481855	0.3	0.5016848389										-4.791160601	-2.702898528	TSHR	3	1.069619458	65	1		3	13	0.8	left
	LDLR	1	0.4181975856	0.3	1.30538578										-3.040400238	-2.886786018	UTS2	3	1.129639327	66	1		3	49	0.8	right
	LIPE	2	-0.3795787385	0.3	1.125299533										-5.843793372	-0.3246049505	CRH	3	2.216407954	67	1		3	50	0.8	left
	LPL	1	1.532650845	1	5.770149628										-4.260367684	-3.051741984	PTHLH	3	1.083103955	68	1		3	51	0.8	right
	LRP1	2	-0.1327331025	0.3	0.4834949501										-4.703975869	4.034968064	GHRH	3	1.583343373	69	1		3	52	0.8	right
	MAOB	2	-0.5238018952	0.3	1.156286342										-6.043786039	2.13250926	WNT7B	3	2.264504985	70	1		3	53	0.8	right
	MPO	1	1.39215958	1	3.964539764										-6.359917919	0.01027370436	UCN2	3	2.933165528	71	1		3	54	0.8	right
	MTTP	2	-0.2714294557	0.3	0.3474573361										-5.203318037	-2.272800901	ADCYAP1	3	1.132818063	72	1		3	15	0.8	left
	NOL7	2	-0.08117580274	0.3	0.727960919										5.489314904	-0.5059437557	MMP3	3	5.937214782	73	1		3	18	0.8	left
	NPC1L1	1	2.04262845	1	3.965959007										7.300464664	-1.444972862	MUC1	3	3.559982573	74	1		3	35	0.8	right
	NR0B2	1	0.1517089054	0.3	0.1602603828										4.483078926	-2.096544631	NOS2	3	2.69557458	75	1		3	55	0.8	left
	ORM1	1	2.24354521	1	2.310197319										2.595820928	-3.004726057	MMP1	3	4.083623622	76	1		3	56	0.8	right
	PC	2	-0.5241950834	0.3	2.008257423										3.161200218	-3.624144887	LCN2	3	2.905596198	77	1		3	57	0.8	right
	PCK1	2	-0.562438952	0.3	0.8931731399										7.469381336	-0.09574895107	CSF3R	3	2.663062301	78	1		3	36	0.8	left
	PLAT	1	0.6757659988	0.3	2.870788176										3.008482198	-4.431809494	OSM	3	4.276461356	79	1		3	19	0.8	left
	PLAU	1	1.870961913	1	8.629620589										5.177923598	-1.461326499	S100A12	3	5.21576488	80	1		3	58	0.8	left
	PLD1	2	-0.218044969	0.3	0.9895819728										3.883915704	-2.81626342	IL20RA	3	2.223133521	81	1		3	21	0.8	left
	POU5F1	2	-0.5121056507	0.3	1.5738766										6.439897877	-1.230214562	PIK3R3	3	1.044225585	82	1		3	37	0.8	left
	PSG5	2	-0.3026176631	0.3	0.183093126										6.689849552	-0.3448092191	STAT1	3	1.066584719	83	1		3	59	0.8	right
	RBP1	1	0.3672910756	0.3	1.759164244										6.789774189	-2.63148558	SOCS3	3	2.081890393	84	1		3	60	0.8	right
	RBP2	1	0.3079660231	0.3	0.3529286258										6.412746128	-3.155145306	DUSP4	3	1.438938239	85	1		3	61	0.8	right
	SCARB1	1	0.05833480529	0.3	0.1898565302										2.480253474	-4.161917908	HGF	3	1.627763628	86	1		3	62	0.8	right
	SCP2	2	-0.2087777166	0.3	0.8063671994										5.439211292	-3.99189166	IFNG	3	2.132349073	87	1		3	24	0.8	left
	SEMA6B	1	1.074298061	1	6.719487967										7.196527875	1.075842855	CA1	3	2.480380307	88	1		3	38	0.8	right
	SERPINC1	2	-0.04086461769	0.3	0.04155725239										6.10301129	-2.063789697	PTPN13	3	1.009667474	89	1		3	63	0.8	right
	SERPINE1	1	3.167660826	1	12.19926151										6.953845674	1.685655841	IL26	3	1.726611145	90	1		3	64	0.8	right
	SLC10A1	2	-0.2757808063	0.3	0.3062980531										4.07973481	-3.770039791	IL22	3	3.400765139	91	1		3	65	0.8	right
	SLC2A4	2	0.0175876162	0.3	0.03475980368										7.255603083	0.4924458738	CNTFR	3	-1.355039077	92	1		3	66	0.8	right
	SREBF1	2	-0.06565330214	0.3	0.2358725106										5.953425261	-3.612521992	IL1RL1	3	1.130768891	93	1		3	39	0.8	right
	TFAP2A	1	0.8727777381	0.3	1.683294173										6.081422827	0.3328097597	SOCS1	3	1.023036879	94	1		3	40	0.8	right
	TGFB1	1	0.3610633427	0.3	1.262522474										7.425971659	-0.8003573792	IL31RA	3	1.929715728	95	1		3	67	0.8	right
	TGFB2	2	1.060849209	1	4.080296574										3.151132327	-2.384387654	GSTA2	3	-1.039012174	96	1		3	68	0.8	right
	TH	1	0.4828169692	0.3	0.4588095561										3.650214906	2.643246979	IL1RL2	3	1.25902249	97	1		3	69	0.8	right
	THBD	1	1.051630299	1	4.864167237										6.276183169	2.640211118	IL2RA	3	1.059607771	98	1		3	70	0.8	right
	TLR10	2	-0.8073790344	0.3	1.308214419										3.798732323	3.287969193	IL27	3	2.054709743	99	1		3	71	0.8	right
	TNFSF10	2	-0.03399900129	0.3	0.1026938237										5.571396486	-2.761080963	SERPINB2	3	1.882651507	100	1		3	72	0.8	right
	TNFSF11	2	-0.7597897483	0.3	1.125719254										7.08728333	-2.05701335	TWIST1	3	1.608460362	101	1		4	27	0.8	right
	TRIB3	1	0.1190714408	0.3	0.313972616										6.314365966	1.193288398	IL13RA2	3	2.03596192	102	1		4	6	0.8	left
	TXNIP	1	-0.1525086109	0.3	0.6937029355										3.600803973	-4.507667243	IL17C	3	2.484839945	103	1		4	28	0.8	right
	UCP1	1	1.409274031	0.3	0.875328313										4.248851087	-4.497403482	IL17F	3	1.772881435	104	1		4	42	0.8	left
	UCP3	2	-0.09060654508	0.3	0.2921993947										4.870749155	-4.267003916	IL24	3	3.107391887	105	1		4	43	0.8	left
	UGDH	1	-0.2488720569	0.3	0.7392450412										2.26410352	-3.623385052	IL17A	3	1.226898029	106	1		4	44	0.8	left
															4.894934054	-3.288191588	IL11	3	2.579896683	107	1		4	29	0.8	right
															6.516875842	2.105123758	LBP	3	2.050897815	108	1		4	30	0.8	right
																							4	7	0.8	left
																							4	45	0.8	right
																							4	8	0.8	left
																							4	9	0.8	left
																							4	31	0.8	right
																							4	32	0.8	right
																							4	33	0.8	right
																							4	34	0.8	right
																							4	13	0.8	left
																							4	49	0.8	right
																							4	52	0.8	right
																							4	15	0.8	left
																							4	18	0.8	left
																							4	35	0.8	right
																							4	55	0.8	right
																							4	57	0.8	right
																							4	36	0.8	right
																							4	19	0.8	left
																							4	58	0.8	right
																							4	21	0.8	left
																							4	37	0.8	right
																							4	24	0.8	left
																							4	38	0.8	right
																							4	63	0.8	right
																							4	66	0.8	right
																							4	39	0.8	right
																							4	40	0.8	right
																							5	73	0.8	left
																							5	74	0.8	left
																							5	6	0.8	right
																							5	75	0.8	left
																							5	76	0.8	right
																							5	44	0.8	right
																							5	77	0.8	right
																							5	7	0.8	right
																							5	8	0.8	right
																							5	9	0.8	right
																							5	78	0.8	left
																							5	79	0.8	right
																							5	80	0.8	left
																							5	10	0.8	left
																							5	81	0.8	left
																							5	11	0.8	left
																							5	12	0.8	right
																							5	82	0.8	left
																							5	83	0.8	left
																							5	84	0.8	left
																							5	13	0.8	right
																							5	85	0.8	left
																							5	86	0.8	right
																							5	87	0.8	left
																							5	14	0.8	left
																							5	88	0.8	left
																							5	15	0.8	right
																							5	16	0.8	left
																							5	17	0.8	left
																							5	89	0.8	left
																							5	18	0.8	right
																							5	90	0.8	left
																							5	91	0.8	left
																							5	92	0.8	left
																							5	19	0.8	right
																							5	20	0.8	left
																							5	21	0.8	right
																							5	22	0.8	left
																							5	93	0.8	left
																							5	94	0.8	left
																							5	95	0.8	left
																							5	23	0.8	left
																							5	96	0.8	right
																							5	97	0.8	right
																							5	98	0.8	left
																							5	99	0.8	right
																							5	100	0.8	left
																							5	101	0.8	left
																							5	102	0.8	left
																							5	24	0.8	right
																							5	103	0.8	right
																							5	104	0.8	left
																							5	105	0.8	left
																							5	106	0.8	right
																							5	25	0.8	left
																							5	26	0.8	left
																							5	107	0.8	left
																							5	108	0.8	left
[truncated: 57 more columns]

## Sheet: Figure S2
	Figure S2A
	Mean expression in group										Fraction of cells in group (%)
		IECprogenitor	IEC	Goblet	Tuft	Enteroendocrine	Myeloid	Tcell	Bcell		IECprogenitor	IEC	Goblet	Tuft	Enteroendocrine	Myeloid	Tcell	Bcell
	Epcam	0.9580216987	1	0.8159489519	0.9983697564	0.5477349768	0.3533642786	0	0.2655150237		98.5089141	85.72789634	97.4084507	98.63945578	93.20046893	4.651162791	1.297709924	0.4222972973
	Mki67	0.2698528952	0	0.3631290834	0.5530316951	0.1806375266	0.345115063	0.0448140313	1		68.02809292	24.58079268	36.11267606	7.482993197	9.144196952	6.976744186	1.06870229	2.998310811
	Cdk1	0.1528603585	0	0.3041295095	0.7058171544	0.8208266526	1	0.1416320666	0.3627003467		62.15018909	15.41539634	26.98591549	5.442176871	5.158264947	3.875968992	0.1526717557	1.731418919
	Jaml	1	0.2774057344	0.1894220357	0	0.6314548688	0.9200307661	0.885331327	0.6193779382		90.53484603	28.16310976	16.50704225	35.8276644	12.07502931	31.78294574	30.53435115	0.7179054054
	Ascl2	0.2834545568	0.3361353993	0	0.2343493893	1	0.8470025502	0.2874163893	0.6243923577		70.44840627	8.231707317	9.408450704	67.80045351	2.579132474	1.550387597	0.1526717557	0.1266891892
	Lgr5	1	0.9879802167	0.07321981218	0.1517951074	0	0.6575810478	0.6019483478	0.6907666483		63.03619665	23.72332317	20.95774648	56.23582766	8.323563892	1.550387597	0.534351145	0.1266891892
	Cdca7	1	0.1823403425	0	0.01766735919	0.4071730592	0.08771811166	0.8882126933	0.8303361234		90.1458671	29.05868902	40.50704225	22.90249433	12.66119578	0.7751937984	1.908396947	4.180743243
	Pclaf	0.3716002961	0	0.2746132201	0.3129681989	0.3116271072	0.493873287	0.2905987084	1		66.21285791	20.57926829	30.5915493	6.802721088	9.964830012	6.976744186	0.6870229008	3.251689189
	Hells	0.6132522729	0.371628203	0.3241707739	0	0.2537843678	0.7975111095	0.9069470372	1		82.48514317	17.96875	28.67605634	13.15192744	15.82649472	3.100775194	7.480916031	4.138513514
	Top2a	0.422102177	0.1054321962	0.5809690263	0.3294816285	0.18728641	0.4044030791	0	1		70.53484603	17.58765244	30.25352113	8.390022676	9.613130129	6.976744186	0.9923664122	2.576013514
	Fabp1	0.2646105057	1	0	0.5303595446	0.4727851621	0.2807149152	0.1574087358	0.06586174487		51.36682874	68.19740854	10.81690141	29.25170068	17.70222743	7.751937984	1.145038168	2.069256757
	Apoc3	0	0.6723545273	0.07235659359	0.209490665	0.4175756053	1	0.1062553237	0.03807474365		12.76066991	49.59984756	1.295774648	2.947845805	7.502930832	0.7751937984	0.07633587786	0.04222972973
	Adh6a	0.3654830688	0.7511265131	0.1690960744	0.4509667395	0.4537467893	0	1	0		6.266882766	50.28582317	8.450704225	8.390022676	11.84056272	0	0.07633587786	0
	Fabp6	0.5461078813	1	0.4847925494	0	0.405657831	0.6984294143	0	0		1.815235008	19.83612805	0.7887323944	0	0.5861664713	2.325581395	0	0
	Defa21	0.2929745546	1	0.4736466485	0	0.4783176706	0.6177407666	0.3852447345	0.3879616065		7.131280389	21.64634146	1.126760563	0.9070294785	6.213364596	15.50387597	13.74045802	16.84966216
	Defa24	0.1832061791	1	0.5811993608	0	0.3293439968	0.2630702996	0.2185940036	0.2617066437		5.629389519	28.06783537	30.08450704	2.267573696	9.964830012	20.93023256	11.3740458	5.363175676
	Lyz1	0	1	0.4281798788	0.408663192	0.1827083245	0.1466545193	0.1283795089	0.04926952251		4.700162075	25.97179878	21.91549296	0.6802721088	4.572098476	2.325581395	4.732824427	3.16722973
	Zg16	0	0.3426649376	1	0.2114180713	0.07878199136	0.4033317693	0.1051378972	0.2668009062		4.181523501	8.822408537	45.69014085	1.814058957	2.461899179	2.325581395	0.2290076336	0.1689189189
	Agr2	0	0.4142559184	1	0.3289773082	0.2419441795	0.1762453479	0.5128641143	0.8663757591		2.052944354	14.59603659	92.67605634	3.854875283	7.971864009	2.325581395	0.07633587786	0.04222972973
	Fcgbp	0	0.5012354391	1	0.1904469299	0.2753113934	0.4251314332	0.01375054404	0.1175523695		2.096164236	14.19588415	93.46478873	7.709750567	11.60609613	0.7751937984	0.07633587786	0.04222972973
	Muc2	0.06945702579	0.5014572084	1	0.3218358604	0.2663936046	0.3380469538	0.164182496	0		0.8103727715	31.66920732	85.52112676	1.360544218	2.344665885	3.100775194	1.603053435	0.2111486486
	Ltc4s	0.1533889646	0.2356239489	0.1980903785	0.9508356686	0.4384140767	0.722979396	0	1		4.084278768	20.38871951	1.802816901	96.82539683	1.172332943	5.426356589	0	0.04222972973
	Sh2d6	0.3365966446	0.3439103832	0.2962360152	1	0.5321597558	0.3784420686	0	0.6689736676		0.08643976229	0.1524390244	0.2816901408	94.55782313	0.7033997655	0.7751937984	0	0.1689189189
	Avil	0.005355533265	0.1643688395	0	1	0.2759524851	0.6634559743	0.5893848971	0.8722531241		0.5510534846	0.2286585366	3.492957746	98.41269841	2.227432591	7.751937984	0.07633587786	0.04222972973
	Dclk1	0.2539203217	0.2615696894	0.400798549	1	0.5391963532	0	0	0.8418371332		0.151269584	0.2667682927	0.2816901408	90.70294785	2.344665885	0	0	0.04222972973
	Cpe	0.7664584079	0.4623735011	0.37666462	0	1	0.556082121	0.6202805916	0		0.04321988115	0.1524390244	0.1126760563	0	76.43610785	2.325581395	0.3816793893	0
	Pcsk1n	1	0.5680292851	0.122213365	0	0.5834040684	0.68761976	0	0		0.02160994057	0.1143292683	0.05633802817	0	57.56154748	0.7751937984	0	0
	Vwa5b2	0.4881686272	0.9058997434	0.3928551472	0.43213941	1	0	0.840278158	0		0.04321988115	0.1333841463	1.014084507	0.9070294785	82.18053927	0	0.07633587786	0
	Chga	0.1833520797	0.132324963	0	0.1109007996	1	0.02344565097	0.4867324532	0.07522895407		0.1728795246	1.486280488	0.2816901408	0.6802721088	78.89800703	0.7751937984	0.534351145	0.04222972973
	C1qa	0	0	0	0	0.2134933573	1	0	0.6661870394		0	0	0	0	3.282532239	12.40310078	0	0.2111486486
	C1qb	0	0	0	0	0	1	0	0.7071337976		0	0	0	0	0	10.07751938	0	0.1266891892
	C1qc	0	0	0	0	0	1	0	0		0	0	0	0	0	6.976744186	0	0
	Mpeg1	0.1578862947	0	0	0.130983893	0	1	0.4820098695	0.454762439		0.02160994057	0	0	0.2267573696	0	58.13953488	0.534351145	0.8023648649
	Cpa3	0.05953370865	0	0	0	0	1	0	0		0.02160994057	0	0	0	0	12.40310078	0	0
	Mcpt1	0.2362612926	0.3478729117	0	0	0.09961600044	1	0.3322174702	0.3092528848		0.01080497029	0.01905487805	0	0	0.8206330598	17.05426357	0.9160305344	0.1266891892
	Mcpt2	0.2805763327	0.05139691403	0	0	0.08575060738	1	0.3060024841	0.2833032407		0.01080497029	0.01905487805	0	0	0.1172332943	18.60465116	0.7633587786	0.04222972973
	S100a8	0	0	0	0	0.07896125573	1	0	0		0	0	0	0	0.2344665885	20.15503876	0	0
	S100a9	0	0	0	0	0	1	0	0		0	0	0	0	0	20.15503876	0	0
	Csf3r	0	0	0	0	0	1	0	0		0	0	0	0	0	22.48062016	0	0
	Cxcr2	0	0	0	0	0	1	0	0		0	0	0	0	0	13.95348837	0	0
	Cd79a	0.2518832418	0.1360332631	0.07904659506	0	0.0713213681	0.3246487698	0.1605472076	1		0.9724473258	0.6478658537	0.1126760563	0.2267573696	1.172332943	13.17829457	1.297709924	99.02871622
	Ms4a1	0.4379307994	0.347757162	0.7205077135	0	0.5359714923	0.3454290245	0.4305415778	1		0.3673689897	0.400152439	0.05633802817	0.6802721088	0.5861664713	4.651162791	0.6106870229	99.45101351
	Jchain	0.6174764542	0	0.2551347424	0	0.2543538297	0.4157345169	0	1		0.01080497029	0	0.05633802817	0	0.1172332943	0.7751937984	0	3.16722973
	Cd3e	0.5948455853	0	0	0	0	0	0.9165853342	1		0.04321988115	0	0	0	0	0	88.16793893	0.04222972973
	Trac	0.8055537043	0	0	0	1	0	0.8924574909	0.6808429411		0.09724473258	0	0	0	0.1172332943	0	76.94656489	0.08445945946
	Cd8a	1	0	0	0	0	0.7253744329	0.981195442	0.4606121654		0.05402485143	0	0	0	0	13.17829457	52.29007634	0.08445945946
	Cd4	0	0	0	0	0	0.7708648257	1	0		0	0	0	0	0	10.85271318	26.79389313	0
	Figure S2B
	cell_type_coarse	group	Rxra_expression
	IEC	KO	3.526741836
	IEC	KO	3.371295886
	IEC	WT	3.46797474
	IEC	KO	3.335045638
	IEC	WT	3.423326679
	IEC	KO	3.28000333
	IEC	WT	3.35243818
	IECprogenitor	KO	2.974578108
	IECprogenitor	KO	2.856321342
	IECprogenitor	WT	2.914384541
	IECprogenitor	KO	2.88943643
	IECprogenitor	WT	3.051933576
	IECprogenitor	KO	2.869389514
	IECprogenitor	WT	2.748917925
	Goblet	KO	2.778404897
	Goblet	KO	2.368085416
	Goblet	WT	2.396991508
	Goblet	KO	2.890689984
	Goblet	WT	2.407703561
	Goblet	KO	2.158095028
	Goblet	WT	2.137335733
	Tuft	KO	0
	Tuft	KO	0
	Tuft	WT	0
	Tuft	KO	0
	Tuft	WT	0
	Tuft	KO	0
	Tuft	WT	0
	Enteroendocrine	KO	0
	Enteroendocrine	KO	0
	Enteroendocrine	WT	0
	Enteroendocrine	KO	0
	Enteroendocrine	WT	0
	Enteroendocrine	KO	0
	Enteroendocrine	WT	0
	Myeloid	KO	0
	Myeloid	KO	0
	Myeloid	KO	0
	Myeloid	KO	0
	Myeloid	WT	0
	Tcell	KO	0
	Bcell	KO	0
	Bcell	KO	0
	Bcell	WT	0
	Bcell	KO	0
	Bcell	WT	0
	Bcell	KO	0
	Bcell	WT	0
	Tcell	KO	0
	Tcell	WT	0
	Tcell	KO	0
	Tcell	WT	0
	Tcell	KO	0
	Tcell	WT	0
	Figure S2C
	gene_id	log2FoldChange	pvalue	cell_type
	Nr1h4	-0.3364967052	0.009493053039	IEC
	Rxrb	-0.402147917	0.03278205297	IEC
	Ppara	-0.1225170033	0.281193706	IEC
	Pparg	-0.2339374392	0.4112920308	IEC
	Ppard	-0.1384532089	0.4565580855	IEC
	Srebf1	0.1167028407	0.5366238719	IEC
	Nr1h2	0.09546280436	0.5403239552	IEC
	Nr1h3	-0.09749951909	0.6810623488	IEC
	Hnf4a	-0.0439122123	0.7016692497	IEC
	Srebf2	0.05959127247	0.7368606935	IEC
	Rxra	0.04411557425	0.7983811566	IEC
	Vdr	-0.02975273055	0.8144921128	IEC
	Nr1h4	-0.1911944429	0.09658326737	IECprogenitor
	Srebf1	0.2975197891	0.1589722644	IECprogenitor
	Rxrb	-0.1348503148	0.3190836451	IECprogenitor
	Ppara	-0.1871911724	0.3206322636	IECprogenitor
	Pparg	-0.171340432	0.3459550954	IECprogenitor
	Srebf2	-0.09898555719	0.5721688858	IECprogenitor
	Nr1h3	-0.08342971943	0.6867477621	IECprogenitor
	Ppard	-0.04975962046	0.7002260711	IECprogenitor
	Hnf4a	-0.02460163627	0.7428570345	IECprogenitor
	Nr1h2	-0.03183479811	0.7478714821	IECprogenitor
	Rxra	-0.04792455412	0.7807943648	IECprogenitor
	Vdr	0.01095480378	0.9018834718	IECprogenitor
	Hnf4a	-0.2954955973	0.02197383842	Goblet
	Rxrb	-0.3844212765	0.1713238642	Goblet
	Nr1h4	-0.2148622364	0.3304456065	Goblet
	Rxra	0.3036238045	0.4675157082	Goblet
	Srebf1	-0.2330417342	0.4798214771	Goblet
	Ppara	0.2022590939	0.5268505456	Goblet
	Vdr	-0.144421162	0.5462000431	Goblet
	Srebf2	-0.06487006096	0.7503178145	Goblet
	Nr1h2	0.06915123899	0.7736854579	Goblet
	Ppard	-0.02862077547	0.8810100822	Goblet
	Pparg	-0.005142484601	0.9933159162	Goblet
	Nr1h3	0	1	Goblet
	Nr1h2	0.729173295	0.1165112816	Tuft
	Ppard	-0.5218214094	0.2526262368	Tuft
	Srebf2	0.4063202646	0.2800832382	Tuft
	Pparg	0.4038758701	0.2907473698	Tuft
	Srebf1	0.8726430933	0.290881444	Tuft
	Vdr	-0.3733682335	0.3714705026	Tuft
	Hnf4a	-0.1162702392	0.5817250493	Tuft
	Nr1h3	0.1658841238	0.8171015741	Tuft
	Rxrb	-0.01101785628	0.9857677379	Tuft
	Nr1h4	0	1	Tuft
	Ppara	0	1	Tuft
	Rxra	0	1	Tuft
	Ppara	0.7191220865	0.0768990032	Enteroendocrine
	Ppard	-0.5453447434	0.114815965	Enteroendocrine
	Nr1h4	0.3779900996	0.1744044413	Enteroendocrine
	Srebf2	0.2256851517	0.3534497949	Enteroendocrine
	Nr1h2	-0.2418499867	0.4883226381	Enteroendocrine
	Hnf4a	0.08799563258	0.6119226809	Enteroendocrine
	Rxrb	-0.1864697675	0.6222755692	Enteroendocrine
	Vdr	0.02810104897	0.8599748657	Enteroendocrine
	Srebf1	0.08101358283	0.8903756047	Enteroendocrine
	Pparg	0	1	Enteroendocrine
	Nr1h3	0	1	Enteroendocrine
	Rxra	0	1	Enteroendocrine
	Srebf2	-1.027451254	0.5825028795	Myeloid
	Nr1h4	0	1	Myeloid
	Rxrb	0	1	Myeloid
	Ppara	0	1	Myeloid
	Pparg	0	1	Myeloid
	Ppard	0	1	Myeloid
	Srebf1	0	1	Myeloid
	Nr1h2	0	1	Myeloid
	Nr1h3	0	1	Myeloid
	Hnf4a	0	1	Myeloid
	Rxra	0	1	Myeloid
	Vdr	0	1	Myeloid
	Ppard	-0.352670142	0.5557886934	Tcell
	Srebf2	0.2614163599	0.5591998414	Tcell
	Nr1h2	0.0180386503	0.9724174548	Tcell
	Nr1h4	0	1	Tcell
	Rxrb	0	1	Tcell
	Ppara	0	1	Tcell
	Pparg	0	1	Tcell
	Srebf1	0	1	Tcell
	Nr1h3	0	1	Tcell
	Hnf4a	0	1	Tcell
	Rxra	0	1	Tcell
	Vdr	0	1	Tcell
	Srebf2	0.5064094061	0.1131778985	Bcell
	Rxrb	0.4792256886	0.3185771254	Bcell
	Nr1h4	0	1	Bcell
	Ppara	0	1	Bcell
	Pparg	0	1	Bcell
	Ppard	0	1	Bcell
	Srebf1	0	1	Bcell
	Nr1h2	0	1	Bcell
	Nr1h3	0	1	Bcell
	Hnf4a	0	1	Bcell
	Rxra	0	1	Bcell
	Vdr	0	1	Bcell
	Figure S2D
	WT	Gpx4+/-IEC
	0.0956025	0.115693
	0.127813	0.173745
	0.0602296	0.110724
	0.067104	0.108995
	0.0581926	0.165673
	0.190863	0.313409
	0.129869	0.207679
	0.0572848
	Figure S2E
	WT	Gpx4+/-IEC
	25.9676	23.292
	19.798	31.5751
	16.7886	30.8322
	14.17	20.4586
	19.0389	26.7304
	27.2183	31.1656
	22.8759	35.6935
	15.0654
	Figure S2F
	WT	Gpx4+/-IEC
	4.00949	5.47614
	4.67851	3.89304
	3.86682	11.8957
	5.84509	9.46979
	6.21845	15.9766
	4.65261	6.23004
	5.81779	9.00101
	Figure S2G
	WT	Gpx4+/-IEC
	0.0391408	0.0215443
	0.0238704	0.104125
	0.00826888	0.141863
	0.0698641	0.0891319
	0.0265499	0.169309
	0.0383856	0.0418054
	0.0277347	0.0931657
	0.0412998
	Figure S2H
	WT	Gpx4+/-IEC
	0.384051	0.142865
	0.198512	0.109762
	0.0617394	0.66996
	0.136691	0.304495
	0.198729	0.878258
	0.389534	0.601519
	0.25272	1.15663
	0.133181
	Figure S2I
	WT	Gpx4+/-IEC
	0.0136581	0.0181973
	0.0105767	0.0312429
	0.0100971	0.0338334
	0.0154988	0.0248655
	0.00866977	0.0281315
	0.0146501	0.030413
	0.0141228	0.0359021
	0.010716

## Sheet: Figure S3
	Figure S3A
		WD_1	WD_2	WD_3	WD_4	WD_5	PUFA-WD_1	PUFA-WD_2	PUFA-WD_3	PUFA-WD_4	PUFA-WD_5
	14:0_PC	2.09725	0.644607	0.763584	0.820574	0.673982	0.583844	1.49552	1.12329	0.986278	0.46883
	16:0_PC	1.22035	0.90446	0.952479	0.954201	0.968506	0.769854	0.996024	0.947966	0.934111	0.842489
	18:0_PC	1.03947	1.06374	0.980327	0.962176	0.954279	1.25278	1.07676	1.18573	1.14989	1.21229
	16:1_PC	0.62716	1.2765	1.00591	1.05309	1.03734	1.06247	1.17575	1.02627	1.07099	0.852129
	18:1_PC	0.95846	1.05646	1.05274	0.987972	0.944367	0.993104	0.839253	1.00626	0.863374	0.890821
	20:1_PC	0.489888	1.35702	1.43686	0.948419	0.767821	0.917453	0.629094	0.758414	0.727416	0.540341
	22:1_PC	0.436249	0.994975	1.83874	1.09361	0.636422	0.799126	0.792357	0.737791	1.251	0.629894
	18:2 (ω6)_PC	0.849409	0.888075	0.974042	1.14416	1.14432	0.553266	0.74104	0.485252	0.746252	0.772437
	20:2 (ω6)_PC	0.612605	1.35281	1.15674	0.952029	0.925818	1.49385	1.18679	1.26196	1.2135	0.692869
	20:3 (ω6)_PC	0.563373	1.15546	0.992317	1.07951	1.20934	0.571945	0.617631	0.444193	0.56338	0.661727
	20:3 (ω9)_PC	0.843437	1.09016	1.03995	0.92358	1.10287	0.104158	0.09932	0.096708	0.110051	0.105703
	20:4 (ω6)_PC	0.707308	0.965861	1.0768	0.994777	1.25525	1.56453	1.79734	1.37427	1.72493	1.95354
	20:5 (ω3)_PC	0.401652	0.947474	1.21431	1.29183	1.14473	33.3095	27.3538	26.771	22.103	23.211
	22:2 (ω6)_PC	2.26222	0.631259	1.21345	0.53904	0.354029	0.527932	0.433741	0.777877	0.381792	0.02083
	22:4 (ω6)_PC	0.710071	0.935871	1.40296	1.02218	0.928917	0.750064	0.539426	0.497571	0.612698	0.361844
	22:5 (ω3)_PC	0.573052	1.04268	1.41219	1.08616	0.885912	9.59027	8.26419	8.51682	8.77126	7.32673
	22:5 (ω6)_PC	0.749897	1.04008	1.06533	1.00775	1.13694	3.9433	3.17589	3.55045	3.29536	2.27339
	22:6 (ω3)_PC	0.830798	0.998171	1.13823	1.02686	1.00594	9.62113	8.14122	8.17067	8.46671	7.7403
	14:0_PE	1.49545	0.687923	0.812386	1.00554	0.998693	0.375976	1.39201	0.536374	0.850957	0.364837
	16:0_PE	1.07652	0.908159	0.892188	1.05315	1.06998	0.757559	1.01106	1.01908	0.995698	0.680875
	18:0_PE	1.17109	1.01844	0.943513	0.912833	0.954117	1.19493	1.10371	1.23883	1.09826	1.21283
	16:1_PE	0.699697	1.21232	0.883953	1.14252	1.06151	0.628236	0.695967	0.580699	0.697765	0.466491
	18:1_PE	0.784052	1.12434	1.16331	1.02157	0.906724	0.766854	0.685475	0.820378	0.668362	0.629979
	20:1_PE	0.526948	1.25018	1.31629	1.00368	0.902898	0.856449	0.980397	0.962567	0.920132	0.548316
	22:1_PE	0.933566	1.12718	1.22863	1.0335	0.67713	0.468436	0.465155	0.470181	0.621192	0.216901
	18:2 (ω6)_PE	1.11259	0.861239	0.880663	1.1022	1.04331	0.348898	0.474915	0.313942	0.511044	0.506616
	20:2 (ω6)_PE	0.752893	1.15521	1.22853	0.996072	0.867297	0.927823	1.06536	1.18189	0.961877	0.651345
	20:3 (ω6)_PE	0.855743	1.02652	1.01279	0.977064	1.12788	0.539031	0.641981	0.489757	0.649496	0.691424
	20:3 (ω9)_PE	1.22433	0.947434	0.898075	0.932069	0.998096	0.07159	0.086206	0.078647	0.084934	0.101393
	20:4 (ω6)_PE	0.933507	0.828201	0.929984	1.05248	1.25583	0.989631	1.0386	0.696028	1.02768	1.33826
	20:5 (ω3)_PE	0.645322	0.756572	1.11972	1.44606	1.03232	14.4798	17.0928	11.7837	15.3209	12.3829
	22:2 (ω6)_PE	1.76678	0.956663	1.35845	0.552885	0.365225	0.477402	0.983817	0.59384	0.816323	0.239358
	22:4 (ω6)_PE	0.965328	0.899707	1.15132	1.0054	0.978242	0.798292	0.722514	0.823144	0.807957	0.750855
	22:5 (ω3)_PE	0.659373	0.831097	1.05487	1.21201	1.24265	7.59344	8.11741	7.47079	8.97112	7.64879
	22:5 (ω6)_PE	1.10122	0.865255	1.03732	0.94081	1.05539	6.71019	6.12465	6.80733	6.02438	4.67966
	22:6 (ω3)_PE	0.807439	0.934538	1.10323	1.08623	1.06856	7.0817	7.79093	6.58691	8.10533	6.16042
	14:0_TG	0.986499	0.779354	0.905385	1.25194	1.07682	0.259724	0.567404	0.592287	0.488483	0.395073
	16:0_TG	0.878282	1.18814	0.998975	0.96244	0.972167	1.07398	1.096	1.13673	1.1085	1.1456
	18:0_TG	0.858749	1.11136	1.14014	0.872272	1.01748	0.975771	0.859842	0.947015	0.928976	0.931511
	16:1_TG	1.26381	0.729311	0.827301	1.1439	1.03567	0.871613	0.987236	0.830286	0.932147	0.843757
	18:1_TG	0.98587	0.992254	1.04929	0.979571	0.993012	0.650145	0.561951	0.50124	0.585514	0.729522
	18:2 (ω6)_TG	1.07782	0.820705	1.03757	1.02191	1.042	0.772335	0.697202	0.615053	0.684901	0.742276
	20:3(ω6/9)_TG	0.942684	1.08876	0.959865	0.996355	1.01234	0.684913	0.656623	0.735186	0.716265	0.563429
	20:4 (ω6)_TG	1.22546	1.04193	0.769838	1.09547	0.867296	1.29563	1.55693	1.65654	1.51772	1.25666
	20:5 (ω3)_TG	1.1744	1.07975	0.999217	0.979885	0.766745	54.4419	59.6249	76.846	55.2503	42.172
	22:5 (ω3/6)_TG	0.980395	0.8941	0.85818	1.29268	0.974641	7.8697	8.57909	9.4927	8.56678	5.91258
	22:6 (ω3)_TG	0.79993	1.18866	0.952793	1.13472	0.923901	10.7633	12.4497	13.8689	12.4754	8.07413
	Figure S3B
	AA 1,85 µM	AA 0,62 µM	AA 0,21 µM
	0.681746	0.652456	0.463038
	0.735767	0.667307	0.44641
	0.811629	0.655365	0.406596
	0.75046	0.672287	0.483432
	Figure S3C
	SDA 1,85 µM	SDA 0,62 µM	SDA 0,21 µM
	0.777337	0.663902	0.547773
	0.748495	0.662835	0.546091
	0.812754	0.605453	0.583573
	0.817975	0.605263	0.515423
	Figure S3D
	9-cis RA 1,85 µM	9-cis RA 0,62 µM	9-cis RA 0,21 µM
	0.866825	0.689872	0.555046
	0.779313	0.673509	0.520243
	0.860329	0.629674	0.537309
	0.837005	0.606518	0.57286
	Figure 3E
	siCtrl		siGpx4
	Vehicle	SDA	Vehicle	SDA
	1.04152	1.1284	1.30299	1.16642
	0.958479	1.03952	1.19777	1.15641
	1.00597	1.19755	1.17223	1.21658
	0.994033	1.18497	1.1582	1.19723
	1.20381	1.11861	1.31688	1.29108
	0.79619	0.883636	1.04381	1.16537
	1.03243	1.13438	1.32296	1.37513
	0.967572	1.00227	1.10135	1.16693
	1.06139	1.10859	1.19291	1.37135
	0.938608	0.949523	1.04338	1.17381
	Figure S3F
	Vehicle	9-cis RA
	1.04152	1.68901
	0.958479	1.62982
	1.00597	1.55878
	0.994033	1.43719
	1.20381	1.69351
	0.79619	1.30234
	1.03243	1.56204
	0.967572	1.56994
	1.06139	1.54707
	0.938608	1.39782
	Figure S3G
	Transcription factors	score	p-adjusted
	Fos	7.143291109	9.45E-11
	Egr1	6.287018097	1.52E-08
	Nfkb1	4.531842606	1.21E-04
	Nr4a2	4.110973193	6.36E-04
	Esr1	3.893606143	0.001437360345
	Rxra	3.872698539	0.001493482287
	Nfkbib	3.10391512	0.01804148964
	Nr1h3	3.094803061	0.01831395946
	Ppard	3.040961482	0.02010603541
	Thrb	2.832408765	0.034350308
	Ppara	2.553745015	0.06400416253
	Klf4	2.417720126	0.08434003136
	Nr1h4	2.301680817	0.1031889948
	Rara	2.290291043	0.1054775101
	Vdr	2.014315131	0.1696952417
	Pparg	1.803261577	0.2244645797
	Nr3c1	1.751574569	0.2372089378
	Nr4a1	1.526238386	0.3279203453
	Thra	1.442955122	0.357414231
	Nr1h2	1.302076551	0.4197406283
	Nr1i3	1.005663538	0.5752627493
	Nr1i2	0.8481124869	0.6571278162
	Rarb	0.5610145658	0.7621183864
	Rxrb	0.3953122303	0.8244795528
	Rarg	0.3853354475	0.8299337268
	Nr0b2	-0.4861328936	0.7990706766

## Sheet: Figure S4
	Figure S4B
		WD
		narrow ER cisternae	moderately enlarged ER cisternae	strongly enlarged ER cisternae
	WT	84	15	0
	Gpx4+/-IEC	58	41	0
	Figure S4H
	WT	Gpx4ΔPC
	0	0
	0	0
	0	0
	0	0
	0	0
	0	0
	0	0
	0	0
		0
		0
	Figure S4J
	WT	Gpx4ΔPC
	0	1
	0	0
	1	0
	0	0
	0	0
	0	0
	0	0
	Figure S4M
		WT				Gpx4ΔPC
	D0	43.5897	11.9048	38.4615	21.4286	0	5	0	0	0	75	50
	D1	35.8974	2.38095	38.4615	0	20.339	7.5	41.1765	0	35.7143	25	45.4545
	D2	12.8205	30.9524	23.0769	71.4286	28.8136	47.5	23.5294	59.2593	7.14286	0	4.54545
	D3	7.69231	54.7619	0	7.14286	50.8475	40	35.2941	40.7407	57.1429	0	0
	Figure S4N
		WT						Gpx4ΔPC
	D0	0	0	0	0	0	0	0	0	8	0	0	0
	D1	17.65	21.05	0	13.04	0	9.09	17.65	40	16	88.89	0	14.29
	D2	29.41	5.26	15	39.13	40	54.55	29.41	20	0	0	41.67	0
	D3	52.94	73.68	85	47.83	60	36.36	52.94	40	76	11.11	58.33	85.71
	Figure S4O
		Chow diet											PUFA WD
	D0	43.5897	11.9048	38.4615	21.4286	0	5	0	0	0	75	50	0	0	0	0	0	0	0	0		0	0	0
	D1	35.8974	2.38095	38.4615	0	20.339	7.5	41.1765	0	35.7143	25	45.4545	17.6471	21.0526	0	13.0435	0	9.09091	17.6471	40	16		0	14.2857
	D2	12.8205	30.9524	23.0769	71.4286	28.8136	47.5	23.5294	59.2593	7.14286	0	4.54545	29.4118	5.26316	15	39.1304	40	54.5455	29.4118	20	0	0	41.6667	0
	D3	7.69231	54.7619	0	7.14286	50.8475	40	35.2941	40.7407	57.1429	0	0	52.9412	73.6842	85	47.8261	60	36.3636	52.9412	40	76	11.1111	58.3333	85.7143

[truncated: 4 more sheets: Figure S5, Figure S6, Figure S7, Figure S8]
